# Supplementary material for: ﻿An annotated checklist of the psyllids (Hemiptera, Psylloidea) of Norfolk Island with keys to species, new records, and descriptions of two new endemic species
Source: Zookeys. 2025 May 19;1238:297–348. doi: 10.3897/zookeys.1238.124535 (PMC12123370; doi:10.3897/zookeys.1238.124535)
Supplement: XML Treatment for Pseudophacopteron aewagriini [file zookeys.1238.124535-treatment1.xml]

<!DOCTYPE tp:taxon-treatment
  PUBLIC "-//TaxonX//DTD Taxonomic Treatment Publishing DTD v0 20100105//EN" "tax-treatment-NSO.dtd">
<tp:taxon-treatment xmlns:tp="http://www.plazi.org/taxpub"><tp:treatment-meta><kwd-group><label>Taxon classification</label><kwd>
                  <named-content content-type="kingdom">Animalia</named-content>
                </kwd><kwd>
                  <named-content content-type="order">Hemiptera</named-content>
                </kwd><kwd>
                  <named-content content-type="family">Aphalaridae</named-content>
                </kwd></kwd-group><mixed-citation publication-type="journal"><person-group><name><surname>Martoni</surname><given-names>Francesco</given-names></name><name><surname>Tweed</surname><given-names>James M. H.</given-names></name><name><surname>Blacket</surname><given-names>Mark J.</given-names></name><name><surname>Percy</surname><given-names>Diana M.</given-names></name></person-group><article-title>﻿An annotated checklist of the psyllids (<tp:taxon-name><tp:taxon-name-part taxon-name-part-type="order">Hemiptera</tp:taxon-name-part></tp:taxon-name>, <tp:taxon-name><tp:taxon-name-part taxon-name-part-type="superfamily">Psylloidea</tp:taxon-name-part></tp:taxon-name>) of Norfolk Island with keys to species, new records, and descriptions of two new endemic species</article-title><source>Zookeys</source><day>19</day><month>05</month><year>2025</year><volume>1238</volume><fpage>297</fpage><lpage>348</lpage><pub-id pub-id-type="doi">10.3897/zookeys.1238.124535</pub-id></mixed-citation></tp:treatment-meta><tp:nomenclature><label>﻿</label><tp:taxon-name>
                <object-id xmlns:xlink="http://www.w3.org/1999/xlink" content-type="arpha" xlink:type="simple">5A9053FF-3374-5E9F-A9E3-21861972300C</object-id>
                <tp:taxon-name-part taxon-name-part-type="genus" reg="Pseudophacopteron">Pseudophacopteron</tp:taxon-name-part>
                <tp:taxon-name-part taxon-name-part-type="species" reg="aewagriini">aewagriini</tp:taxon-name-part>
                <object-id xmlns:xlink="http://www.w3.org/1999/xlink" content-type="zoobank" xlink:type="simple">https://zoobank.org/1C9C6FF5-CCB7-4598-A357-EA7B6B05AEC1</object-id>
              </tp:taxon-name><tp:taxon-authority>Percy &amp; Martoni</tp:taxon-authority><tp:taxon-status xmlns:xlink="http://www.w3.org/1999/xlink" xlink:type="simple">sp. nov.</tp:taxon-status><xref ref-type="fig" rid="F8">Figs 8</xref><xref ref-type="fig" rid="F9">, 9</xref><xref ref-type="fig" rid="F10">, 10</xref></tp:nomenclature><tp:treatment-sec sec-type="type locality" id="SECID0E3OAI"><title>Type locality.</title><p>Norfolk Island, Norfolk Island National Park, Red Road Track, on <italic><tp:taxon-name><tp:taxon-name-part taxon-name-part-type="genus" reg="Alyxia">Alyxia</tp:taxon-name-part><tp:taxon-name-part taxon-name-part-type="species" reg="gynopogon">gynopogon</tp:taxon-name-part></tp:taxon-name></italic> on side of track. Dislodged beating host plant onto tray and collected using entomological aspirator.</p></tp:treatment-sec><tp:treatment-sec sec-type="type material" id="SECID0ENPAI"><title>Type material.</title><p><bold><italic>Holotype</italic></bold> : Norfolk Island • 1 adult ♂; Norfolk Island National Park, Red Road Track; 17 Oct. 2022; Francesco Martoni leg.; on <italic><tp:taxon-name><tp:taxon-name-part taxon-name-part-type="genus" reg="Alyxia">Alyxia</tp:taxon-name-part><tp:taxon-name-part taxon-name-part-type="species" reg="gynopogon">gynopogon</tp:taxon-name-part></tp:taxon-name></italic>; sweeping; entire specimen mounted on card triangle, deposited at <named-content xmlns:xlink="http://www.w3.org/1999/xlink" content-type="dwc:institutional_code" xlink:title="Victorian Agricultural Insect Collection" xlink:href="http://grbio.org/institution/victorian-agricultural-insect-collection" xlink:type="simple">VAIC</named-content>. Labels: “Norfolk Island N.P. / Red Road Track / 17-Oct-2022 F. Martoni / On <italic><tp:taxon-name><tp:taxon-name-part taxon-name-part-type="genus" reg="Alyxia">Alyxia</tp:taxon-name-part><tp:taxon-name-part taxon-name-part-type="species" reg="gynopogon">gynopogon</tp:taxon-name-part></tp:taxon-name></italic>” (printed on white card); “HOLOTYPE ♂ / <italic><tp:taxon-name><tp:taxon-name-part taxon-name-part-type="genus" reg="Pseudophacopteron">Pseudophacopteron</tp:taxon-name-part><tp:taxon-name-part taxon-name-part-type="species" reg="aewagriini">aewagriini</tp:taxon-name-part></tp:taxon-name></italic> / Percy and Martoni 2025” (printed on red card). <bold><italic>Paratypes</italic></bold>: Norfolk Island • 5 adult ♂♂, 5 adult ♀♀; same data as the holotype, dissected specimens mounted on microscope slides, deposited at <named-content xmlns:xlink="http://www.w3.org/1999/xlink" content-type="dwc:institutional_code" xlink:title="Victorian Agricultural Insect Collection" xlink:href="http://grbio.org/institution/victorian-agricultural-insect-collection" xlink:type="simple">VAIC</named-content> • 1 adult ♂, 2 adult ♀♀; same data as the holotype, entire specimens mounted on card triangle, deposited at <named-content xmlns:xlink="http://www.w3.org/1999/xlink" content-type="dwc:institutional_code" xlink:title="Australian National Insect Collection" xlink:href="http://grbio.org/institution/australian-national-insect-collection" xlink:type="simple">ANIC</named-content> • 16 adult ♂♂, 18 adult ♀♀; Norfolk Island National Park, Bridle Track; 15 Oct. 2023; James M.H. Tweed leg.; on <italic><tp:taxon-name><tp:taxon-name-part taxon-name-part-type="genus" reg="Alyxia">Alyxia</tp:taxon-name-part><tp:taxon-name-part taxon-name-part-type="species" reg="gynopogon">gynopogon</tp:taxon-name-part></tp:taxon-name></italic>; entire specimens preserved in ethanol, deposited at <named-content xmlns:xlink="http://www.w3.org/1999/xlink" content-type="dwc:institutional_code" xlink:title="Victorian Agricultural Insect Collection" xlink:href="http://grbio.org/institution/victorian-agricultural-insect-collection" xlink:type="simple">VAIC</named-content> • 2 adult ♂♂, 2 adult ♀♀, same as for preceding; entire specimens preserved in ethanol, deposited at <named-content xmlns:xlink="http://www.w3.org/1999/xlink" content-type="dwc:institutional_code" xlink:title="Naturhistorisches Museum of Basel" xlink:href="http://grbio.org/institution/naturhistorisches-museum-basel-0" xlink:type="simple">NHMB</named-content> • ~ 200 immatures; Norfolk Island National Park, Red Road Track car park; 08 Nov. 2023; James M.H. Tweed leg.; on <italic><tp:taxon-name><tp:taxon-name-part taxon-name-part-type="genus" reg="Alyxia">Alyxia</tp:taxon-name-part><tp:taxon-name-part taxon-name-part-type="species" reg="gynopogon">gynopogon</tp:taxon-name-part></tp:taxon-name></italic>; entire specimens preserved in ethanol, deposited at <named-content xmlns:xlink="http://www.w3.org/1999/xlink" content-type="dwc:institutional_code" xlink:title="Victorian Agricultural Insect Collection" xlink:href="http://grbio.org/institution/victorian-agricultural-insect-collection" xlink:type="simple">VAIC</named-content> • 1 adult ♂, 3 adult ♀♀; Norfolk Island National Park, Forbidden Track; 20 Feb. 2023; James M.H. Tweed leg.; On <italic><tp:taxon-name><tp:taxon-name-part taxon-name-part-type="genus" reg="Alyxia">Alyxia</tp:taxon-name-part><tp:taxon-name-part taxon-name-part-type="species" reg="gynopogon">gynopogon</tp:taxon-name-part></tp:taxon-name></italic>; entire specimens preserved in ethanol, deposited at <named-content xmlns:xlink="http://www.w3.org/1999/xlink" content-type="dwc:institutional_code" xlink:title="Victorian Agricultural Insect Collection" xlink:href="http://grbio.org/institution/victorian-agricultural-insect-collection" xlink:type="simple">VAIC</named-content> • 3 adult ♂♂; Norfolk Island National Park, Red Road Track; 15 Oct. 2022; Francesco Martoni leg.; on <italic><tp:taxon-name><tp:taxon-name-part taxon-name-part-type="genus" reg="Alyxia">Alyxia</tp:taxon-name-part><tp:taxon-name-part taxon-name-part-type="species" reg="gynopogon">gynopogon</tp:taxon-name-part></tp:taxon-name></italic>; entire specimens preserved in ethanol, deposited at <named-content xmlns:xlink="http://www.w3.org/1999/xlink" content-type="dwc:institutional_code" xlink:title="Victorian Agricultural Insect Collection" xlink:href="http://grbio.org/institution/victorian-agricultural-insect-collection" xlink:type="simple">VAIC</named-content> • 4 adult ♂♂; Norfolk Island National Park, Palm Glen; 11 Jul. 2013; Alice Wells leg.; on <italic><tp:taxon-name><tp:taxon-name-part taxon-name-part-type="genus" reg="Alyxia">Alyxia</tp:taxon-name-part><tp:taxon-name-part taxon-name-part-type="species" reg="gynopogon">gynopogon</tp:taxon-name-part></tp:taxon-name></italic>; AW-12-95; entire specimens preserved in ethanol, deposited at <named-content xmlns:xlink="http://www.w3.org/1999/xlink" content-type="dwc:institutional_code" xlink:title="University of British Columbia" xlink:href="http://grbio.org/institution/university-british-columbia" xlink:type="simple">DMPC</named-content> • 3 adult ♂♂, 2 adult ♀♀,; Norfolk Island National Park, Palm Glen; 22 Oct. 2013; Laurence Mound leg.; on <italic><tp:taxon-name><tp:taxon-name-part taxon-name-part-type="genus" reg="Alyxia">Alyxia</tp:taxon-name-part></tp:taxon-name></italic> sp.; LAM5815; entire specimens preserved in ethanol, deposited at <named-content xmlns:xlink="http://www.w3.org/1999/xlink" content-type="dwc:institutional_code" xlink:title="University of British Columbia" xlink:href="http://grbio.org/institution/university-british-columbia" xlink:type="simple">DMPC</named-content>. All paratypes are labelled as “PARATYPE ♂-♀ / <italic><tp:taxon-name><tp:taxon-name-part taxon-name-part-type="genus" reg="Pseudophacopteron">Pseudophacopteron</tp:taxon-name-part><tp:taxon-name-part taxon-name-part-type="species" reg="aewagriini">aewagriini</tp:taxon-name-part></tp:taxon-name></italic> / Percy &amp; Martoni 2025” (printed on blue card).</p></tp:treatment-sec><tp:treatment-sec sec-type="material" id="SECID0EXUAI"><title>Other material examined.</title><p>Norfolk Island • ~ 20 immatures; Norfolk Island National Park, Red Road Track; 14 Mar. 2022; Francesco Martoni leg.; on <italic><tp:taxon-name><tp:taxon-name-part taxon-name-part-type="genus" reg="Alyxia">Alyxia</tp:taxon-name-part><tp:taxon-name-part taxon-name-part-type="species" reg="gynopogon">gynopogon</tp:taxon-name-part></tp:taxon-name></italic>; entire specimens preserved in ethanol, deposited at <named-content xmlns:xlink="http://www.w3.org/1999/xlink" content-type="dwc:institutional_code" xlink:title="Victorian Agricultural Insect Collection" xlink:href="http://grbio.org/institution/victorian-agricultural-insect-collection" xlink:type="simple">VAIC</named-content>. Not included in the type series because they were damaged during a semi-destructive DNA extraction protocol.</p></tp:treatment-sec><tp:treatment-sec sec-type="diagnosis" id="SECID0ENVAI"><title>Diagnosis.</title><p>The shape of the fore wing of <italic><tp:taxon-name><tp:taxon-name-part taxon-name-part-type="genus" reg="Pseudophacopteron">P.</tp:taxon-name-part><tp:taxon-name-part taxon-name-part-type="species" reg="aewagriini">aewagriini</tp:taxon-name-part></tp:taxon-name></italic>, which is elongate and narrow (&gt; 2.6 × longer than wide), as well as the pigmentation pattern, clearly aligns this taxon with other <italic><tp:taxon-name><tp:taxon-name-part taxon-name-part-type="genus" reg="Pseudophacopteron">Pseudophacopteron</tp:taxon-name-part></tp:taxon-name></italic> in the Austro-Pacific region (<xref ref-type="bibr" rid="B80">Malenovský 2008</xref>); the type species, <italic><tp:taxon-name><tp:taxon-name-part taxon-name-part-type="genus" reg="Pseudophacopteron">P.</tp:taxon-name-part><tp:taxon-name-part taxon-name-part-type="species" reg="tuberculatum">tuberculatum</tp:taxon-name-part></tp:taxon-name></italic> Crawford, as well as most other taxa also found on <tp:taxon-name><tp:taxon-name-part taxon-name-part-type="family">Apocynaceae</tp:taxon-name-part></tp:taxon-name> host plants, have a fore wing that is pyriform and broad (length &lt; 2.6 × width) (<xref ref-type="bibr" rid="B80">Malenovský 2008</xref>; <xref ref-type="bibr" rid="B81">Malenovský and Burckhardt 2009</xref>; <xref ref-type="bibr" rid="B82">Malenovský et al. 2015</xref>). A similar narrow wing morphology to that of <italic><tp:taxon-name><tp:taxon-name-part taxon-name-part-type="genus" reg="Pseudophacopteron">P.</tp:taxon-name-part><tp:taxon-name-part taxon-name-part-type="species" reg="aewagriini">aewagriini</tp:taxon-name-part></tp:taxon-name></italic> can be observed in some of the African <italic><tp:taxon-name><tp:taxon-name-part taxon-name-part-type="genus" reg="Pseudophacopteron">Pseudophacopteron</tp:taxon-name-part></tp:taxon-name></italic> species such as <italic><tp:taxon-name><tp:taxon-name-part taxon-name-part-type="genus" reg="Pseudophacopteron">P.</tp:taxon-name-part><tp:taxon-name-part taxon-name-part-type="species" reg="nigritulum">nigritulum</tp:taxon-name-part></tp:taxon-name></italic> Malenovský and Burckhardt and <italic><tp:taxon-name><tp:taxon-name-part taxon-name-part-type="genus" reg="Pseudophacopteron">P.</tp:taxon-name-part><tp:taxon-name-part taxon-name-part-type="species" reg="wagneri">wagneri</tp:taxon-name-part></tp:taxon-name></italic> Malenovský and Burckhardt (<xref ref-type="bibr" rid="B81">Malenovský and Burckhardt 2009</xref>), but in these cases the vertex lacks a distinct median ridge, and only <italic><tp:taxon-name><tp:taxon-name-part taxon-name-part-type="genus" reg="Pseudophacopteron">P.</tp:taxon-name-part><tp:taxon-name-part taxon-name-part-type="species" reg="wagneri">wagneri</tp:taxon-name-part></tp:taxon-name></italic> is possibly associated with <tp:taxon-name><tp:taxon-name-part taxon-name-part-type="family">Apocynaceae</tp:taxon-name-part></tp:taxon-name>. See also the Remarks section below.</p></tp:treatment-sec><tp:treatment-sec sec-type="description" id="SECID0EBZAI"><title>Description.</title><p><bold><italic>Colouration</italic>.</bold> Adult. Head pale brown. Antennae with segments 1 and 2 brown, segments 3–8 of a very pale brown, and segments 9 and 10 dark brown tending to black. Thorax mostly dark brown but with medial line crossing mesoscutum and mesopraescutum lighter. Legs with dark brown femora and basal part of tibiae, and with pale brown apical part of tibiae and tarsi (Fig. <xref ref-type="fig" rid="F8">8A–D</xref>). Fore wings hyaline, with dark brown pattern covering basal 1/3 of wing and reaching wing apex in the basal portion of cell r<sub>2</sub> as a band along posterior wing margin, leaving small transparent areas in cells cu<sub>2</sub>, cu<sub>1</sub>, m<sub>1</sub> and m<sub>2</sub>; dark pattern also covering the proximal part of fore wing, reaching the vein C+Sc, crossing the middle of cell c+sc and the bifurcation of stem R+M+Cu (Figs <xref ref-type="fig" rid="F8">8E, F</xref>, <xref ref-type="fig" rid="F9">9A, B</xref>); fore wing veins pale brown or dark brown in areas covered by dark pattern. Hind wing pale to darker brown basally (Fig. <xref ref-type="fig" rid="F9">9B</xref>). Male and female terminalia pale brown to pale yellow. Female proctiger darker on the tip.</p><fig id="F8" position="float" orientation="portrait"><object-id xmlns:xlink="http://www.w3.org/1999/xlink" content-type="doi" xlink:type="simple">10.3897/zookeys.1238.124535.figure8</object-id><object-id xmlns:xlink="http://www.w3.org/1999/xlink" content-type="zenodo_dep_id" xlink:type="simple">15479166</object-id><object-id xmlns:xlink="http://www.w3.org/1999/xlink" content-type="arpha" xlink:type="simple">85B36BDF-5FDF-50BA-A7BC-B23A9A2843ED</object-id><label>Figure 8.</label><caption><p><italic><tp:taxon-name><tp:taxon-name-part taxon-name-part-type="genus" reg="Pseudophacopteron">Pseudophacopteron</tp:taxon-name-part><tp:taxon-name-part taxon-name-part-type="species" reg="aewagriini">aewagriini</tp:taxon-name-part></tp:taxon-name></italic> Percy &amp; Martoni, sp. nov. <bold>A</bold> adult lateral habitus of male <bold>B</bold> same, female <bold>C</bold> dorsal habitus of male <bold>D</bold> same, female <bold>E</bold> fore wing of male <bold>F</bold> same, female <bold>G</bold> immature habitus showing type of truncate marginal setae <bold>H</bold> metatibiotarsus of immature <bold>I</bold> circumanal ring of immature. Scale bars: 1 mm (<bold>A–D</bold>); 0.5 mm (<bold>E, F</bold>); 0.3 mm (<bold>G</bold>); 0.1 mm (<bold>H, I</bold>).</p></caption><graphic xmlns:xlink="http://www.w3.org/1999/xlink" xlink:href="zookeys-1238-297_article-124535__-g008.jpg" id="oo_1333012.jpg" position="float" orientation="portrait" xlink:type="simple"><uri content-type="original_file" xlink:type="simple">https://binary.pensoft.net/fig/1333012</uri></graphic></fig><fig id="F9" position="float" orientation="portrait"><object-id xmlns:xlink="http://www.w3.org/1999/xlink" content-type="doi" xlink:type="simple">10.3897/zookeys.1238.124535.figure9</object-id><object-id xmlns:xlink="http://www.w3.org/1999/xlink" content-type="zenodo_dep_id" xlink:type="simple">15479168</object-id><object-id xmlns:xlink="http://www.w3.org/1999/xlink" content-type="arpha" xlink:type="simple">558F16C8-6CDC-52EC-BA91-A6D140095A98</object-id><label>Figure 9.</label><caption><p><italic><tp:taxon-name><tp:taxon-name-part taxon-name-part-type="genus" reg="Pseudophacopteron">Pseudophacopteron</tp:taxon-name-part><tp:taxon-name-part taxon-name-part-type="species" reg="aewagriini">aewagriini</tp:taxon-name-part></tp:taxon-name></italic> Percy &amp; Martoni, sp. nov. <bold>A</bold> fore wing of male <bold>B</bold> fore wing and hind wing of female <bold>C</bold> detail of radular spinule cluster positions <bold>D</bold> head (dorsal view) indicating anterior bulges either side of median ridge <bold>E</bold> head (anterior view) indicating median ridge and genal tubercles below toruli <bold>F</bold> head (lateral view) indicating protruding genal tubercles <bold>G</bold> clypeus and proboscis <bold>H</bold> head and antennae (with detail inset) indicating median ridge on vertex and position of large rhinaria on segments 4–9, termination of two apical setae is indicated by open arrow heads <bold>I</bold> male (lateral view) <bold>J</bold> head and thorax (dorsal view) <bold>K</bold> thorax from dorsal view <bold>L</bold> thorax from anterior view indicating medial depression on mesoscutum <bold>M</bold> hind leg with detail of medial constriction of metafemur (inset) <bold>N</bold> metatibia apex indicating relatively slender lateral setae <bold>O</bold> metatarsi showing two metabasitarsus spines.</p></caption><graphic xmlns:xlink="http://www.w3.org/1999/xlink" xlink:href="zookeys-1238-297_article-124535__-g009.jpg" id="oo_1333013.jpg" position="float" orientation="portrait" xlink:type="simple"><uri content-type="original_file" xlink:type="simple">https://binary.pensoft.net/fig/1333013</uri></graphic></fig><p>Immature (5<sup>th</sup> instar). Body uniformly dark yellow-brown (Fig. <xref ref-type="fig" rid="F8">8G</xref>).</p><p><bold><italic>Structure</italic>.</bold> Adult. Body relatively small, 1.5–1.9 mm from anterior margin of vertex to tip of folded wings (males smaller than females) (Fig. <xref ref-type="fig" rid="F8">8A–D</xref>). Head (Figs <xref ref-type="fig" rid="F8">8A–D</xref>, <xref ref-type="fig" rid="F9">9D–F, H–J</xref>) in lateral view not deflexed downward and held in same plane as body, wider than thorax but narrower than antennal length, vertex width almost 3 × length, with prominent narrow median ridge and two bulges anteriorly either side of ridge, lateral ocelli raised on small tubercles above the plane of vertex, median epicranial suture reduced. Genae (Fig. <xref ref-type="fig" rid="F9">9E, F</xref>) small, weakly swollen, genal tubercles below toruli small and acute, prominent in lateral profile. Clypeus (Fig. <xref ref-type="fig" rid="F9">9G</xref>) subglobular, terminal proboscis segment short. Antenna (Fig. <xref ref-type="fig" rid="F9">9H</xref>) with ten segments, segment 3 longest with segments 4–8 of subequal length, widening slightly from base to apex, segment 9 slightly shorter and wider apically, while segment 10 very short, &lt; 1/2 the length of segments 3–8 and ~ 1/2 the length of segment 9; a single subapical rhinarium on each of segments 4–9, large, elliptical and fringed by cuticular spines; terminal setae unequal, with longer seta reaching 0.1 mm, shorter seta between 1/2–2/3 length of longer and approx. as long as segments 9 and 10 combined.</p><p>Thorax (Fig. <xref ref-type="fig" rid="F9">9I–K</xref>) moderately arched, mesoscutum with reduced microsculpture and pigmentation in medial depression. Mesotibia with subapical comb of ≤ 6stout setae. Hind legs (Fig. <xref ref-type="fig" rid="F9">9M–O</xref>) with small, acute and slightly curved meracanthus; metafemur constricted medially, length subequal to metatibia; metatibia without genual spine basally, with an open crown of seven unsclerotised spurs apically and ≤ 12 stout lateral setae more slender than apical spurs; metabasitarsus subglobular, approx. as long as broad, slightly shorter than apical tarsus, with two sclerotised lateral spurs.</p><p>Fore wing (Figs <xref ref-type="fig" rid="F8">8E, F</xref>, <xref ref-type="fig" rid="F9">9A, B</xref>) elongate, 2.6–2.8 × longer than wide, much wider in apical half, rounded at apex; cell m<sub>1</sub> narrower and more elongate than cell cu<sub>1</sub>, vein M approx. as long as vein Rs to the point it meets vein M<sub>1+2</sub> and only slightly arched; membrane with dispersed spinules distributed in all cells and with spinule-free bands along veins, radular spinules concentrated into small triangular fields in outer pigmented corners of apical cells cu<sub>1</sub>, m<sub>2</sub>, m<sub>1</sub>, and the adjacent corner of r<sub>2</sub> (Fig. <xref ref-type="fig" rid="F9">9C</xref>).</p><p>Male terminalia (Fig. <xref ref-type="fig" rid="F10">10A–C</xref>) with subgenital plate subglobular, dorsal margin slightly sinuate and posteriorly bearing several long stout setae; proctiger relatively slender, cylindrical, in lateral profile straight except apex which is slightly bent posteriorly; parameres simple, shorter than proctiger, in lateral profile parallel sided and more or less straight, apex bluntly rounded and slightly bent posteriorly, inner surface with a weakly produced and marginally sclerotized tooth subapically; outer and inner surface covered with fine setae and a few slightly stouter setae subapically. Distal segment of aedeagus relatively short, apical portion ~ 1/3 as long as the distal segment length, somewhat elongate, broadly globular, unhooked but angled downward, apex rounded.</p><fig id="F10" position="float" orientation="portrait"><object-id xmlns:xlink="http://www.w3.org/1999/xlink" content-type="doi" xlink:type="simple">10.3897/zookeys.1238.124535.figure10</object-id><object-id xmlns:xlink="http://www.w3.org/1999/xlink" content-type="zenodo_dep_id" xlink:type="simple">15479132</object-id><object-id xmlns:xlink="http://www.w3.org/1999/xlink" content-type="arpha" xlink:type="simple">39C6928D-9F2F-5B11-93C5-EA296ABA6D5E</object-id><label>Figure 10.</label><caption><p><italic><tp:taxon-name><tp:taxon-name-part taxon-name-part-type="genus" reg="Pseudophacopteron">Pseudophacopteron</tp:taxon-name-part><tp:taxon-name-part taxon-name-part-type="species" reg="aewagriini">aewagriini</tp:taxon-name-part></tp:taxon-name></italic> Percy &amp; Martoni, sp. nov. <bold>A</bold> male terminalia (lateral view) <bold>B</bold> male terminalia (posterior view) indicating a row of stout setae on dorsal margin <bold>C</bold> paramere outer surface (left) and inner surface (right), and aedeagus <bold>D</bold> female terminalia (lateral view) showing irregular profile of anal ring (inset) <bold>E</bold> ovipositor (lateral view) showing detail of shallow serrations on valvulae dorsalis <bold>F</bold> female proctiger (dorsal view) with detail of anal ring pores <bold>G</bold> female subgenital plate (ventral view) indicating truncate and slightly incised apex.</p></caption><graphic xmlns:xlink="http://www.w3.org/1999/xlink" xlink:href="zookeys-1238-297_article-124535__-g010.jpg" id="oo_1333014.jpg" position="float" orientation="portrait" xlink:type="simple"><uri content-type="original_file" xlink:type="simple">https://binary.pensoft.net/fig/1333014</uri></graphic></fig><p>Female terminalia (Fig. <xref ref-type="fig" rid="F10">10D–G</xref>) with proctiger much longer than subgenital plate, narrowing to bluntly acute apex covered in stout setae, anal ring narrowly oval with the outline in profile and dorsal view irregular, composed of a double row of intermittently irregular pores, anal ring length ~ 1/3 proctiger length; subgential plate ~ 2/3 proctiger length, narrowing to a truncate, weakly incised apex; ovipositor dorsal valvulae triangular, ventral valvulae finely serrate with a series of shallow teeth ventrally.</p><p>Immature (5<sup>th</sup> instar): body ~ 1.75 × as long as wide, relatively large in size compared to the adult, shape narrowly oval, dorso-ventrally flattened, wing pads not protruding (Fig. <xref ref-type="fig" rid="F8">8G</xref>). Entire margin of head, wing pads and abdomen ringed with longitudinally ridged, truncate marginal setae with apices raggedly uneven (Fig. <xref ref-type="fig" rid="F8">8G</xref>). Antenna short, length ~ 0.32–0.45 × head width, with ~ 7 indistinct subdivisions (rhinaria not clearly visible). Fore wing pads lacking distinct humeral lobes, but with slight anterior bulges. Tarsal arolium shorter than claws, membranous, fan-shaped with unguitractor, claws well developed (Fig. <xref ref-type="fig" rid="F8">8H</xref>). Anus in ventral position (Fig. <xref ref-type="fig" rid="F8">8G</xref>), circumanal ring shallowly V-shaped, antero-posteriorly constricted and slightly sinuous, consisting of a single row of elongate pores (Fig. <xref ref-type="fig" rid="F8">8I</xref>).</p><p><bold><italic>Measurements</italic></bold> (in mm). Adults (5 ♂♂, 5 ♀♀). Length of body (vertex to terminalia) ♂ 1.01–1.17, ♀ 1.22–1.35; length of body (vertex to apex of folded wings) ♂ 1.55–1.80, ♀ 1.78–1.93; width of head (HW) ♂ 0.37–0.42, ♀ 0.40–0.45; length of antenna (AL) ♂ 0.40–0.44, ♀ 0.47–0.51; longer antennal terminal seta length (T1) ♂ 0.06–0.09, ♀ 0.07–0.10; shorter antennal terminal seta length (T2) ♂ 0.03–0.05, ♀ 0.04–0.06; length of antennal segments 9 and 10 together (TS) ♂ 0.05–0.06, ♀ 0.06–0.07; length of fore wing (WL) ♂ 1.27–1.40, ♀ 1.40–1.57; width of fore wing (WW) ♂ 0.45–0.52, ♀ 0.51–0.58; length of line connecting base of vein C+Sc and apex of vein R<sub>1</sub> (CS) ♂ 0.51–0.58, ♀ 0.59–0.65; length of line connecting base of vein C+Sc and costal break (CB) ♂ 0.46–0.52, ♀ 0.51–0.59; length of line connecting the touching point of veins Rs and M<sub>1+2</sub> and apex of Rs (a) ♂ 0.17–0.21, ♀ 0.20–0.25; length of line connecting the touching point of veins Rs and M<sub>1+2</sub> and apex of M<sub>1+2</sub> (b) ♂ 0.41–0.45, ♀ 0.47–0.54; length of line connecting apices of veins Rs and M<sub>1+2</sub> (c) ♂ 0.36–0.41, ♀ 0.40–0.48; length of line connecting apices of veins Cu<sub>1a</sub> and Cu<sub>1b</sub> (d) ♂ 0.34–0.38, ♀ 0.38–0.44; length of line connecting base and apex of vein Cu<sub>1b</sub> (e) ♂ 0.12–0.14, ♀ 0.13–0.16; metatibia length (TL) ♂ 0.25–0.31, ♀ 0.28–0.35; male proctiger length (MP) ♂ 0.10; paramere length (PL) ♂ 0.08–0.10; length of distal segment of aedeagus (DL) ♂ 0.08–0.09; female proctiger length (FP) ♀ 0.23–0.27; female subgenital plate length (SL) ♀ 0.14–0.19. Ratios: AL:HW ♂ 1.00–1.19, ♀ 1.13–1.19; T1:TS ♂ 1.20–1.60, ♀ 1.14–1.17; T1:T2 ♂ 1.60–2.00, ♀ 1.50–1.75; WL:HW ♂ 3.28–3.43, ♀ 3.49–3.58; WL:WW ♂ 2.69–2.84, ♀ 2.64–2.80; CB:CS ♂ 0.86–0.91, ♀ 0.86–0.91; a:b ♂ 0.40–0.51, ♀ 0.39–0.52; a:c ♂ 0.45–0.58, ♀ 0.44–0.63; d:e ♂ 2.64–2.83, ♀ 2.56–3.00; TL:HW ♂ 0.68–0.74, ♀ 0.70–0.78; MP:HW ♂ 0.24–0.27; PL:HW ♂ 0.19–0.24; DL:HW ♂ 0.21–0.22; FP:HW ♀ 0.57–0.63; SL:FP ♀ 0.35–0.42.</p><p>Immatures (5<sup>th</sup> instar, <italic>n</italic> = 4). Length of body 1.50–1.60; width of body 0.88–0.96; length of antennae 0.17–0.25; width of head 0.54–0.56.</p></tp:treatment-sec><tp:treatment-sec sec-type="etymology" id="SECID0EZCBI"><title>Etymology.</title><p>The name epithet uses the Norf’k (local resident language spoken on Norfolk Island) word “aewagriin” that refers to the host plant, <italic><tp:taxon-name><tp:taxon-name-part taxon-name-part-type="genus" reg="Alyxia">Alyxia</tp:taxon-name-part><tp:taxon-name-part taxon-name-part-type="species" reg="gynopogon">gynopogon</tp:taxon-name-part></tp:taxon-name></italic>, known on Norfolk Island as the Evergreen. The name is treated as a Latinised noun, gender masculine, in genitive case. This name was chosen by receiving multiple nominations during the Norfolk Island Flora and Fauna Society meeting, held on Norfolk Island on the 10 June 2023. Members of the society remarked on the importance of such a species that has managed to “hairng orn” (hold its place) on Norfolk Island.</p></tp:treatment-sec><tp:treatment-sec sec-type="distribution" id="SECID0EKDBI"><title>Distribution.</title><p>This species is the only <italic><tp:taxon-name><tp:taxon-name-part taxon-name-part-type="genus" reg="Pseudophacopteron">Pseudophacopteron</tp:taxon-name-part></tp:taxon-name></italic> present on Norfolk Island, and has been recorded from locations throughout Norfolk Island National Park (Fig. <xref ref-type="fig" rid="F15">15</xref>). The species has also been recorded within Selwyn Reserve, a Norfolk Island Regional Council reserve which adjoins the western border of the National Park (G. Maynard, pers. comm. 2024; Fig. <xref ref-type="fig" rid="F15">15</xref>). The distribution of this species is limited by the distribution of the host plant, which although common within the National Park, is scarce across the rest of the island group. No specimens have been found on the few plants that have been located and inspected outside of the National Park and Selwyn Reserve and it is likely <italic><tp:taxon-name><tp:taxon-name-part taxon-name-part-type="genus" reg="Pseudophacopteron">P.</tp:taxon-name-part><tp:taxon-name-part taxon-name-part-type="species" reg="aewagriini">aewagriini</tp:taxon-name-part></tp:taxon-name></italic> is confined to the National Park and its immediate surrounds.</p></tp:treatment-sec><tp:treatment-sec sec-type="host" id="SECID0EKEBI"><title>Host plant on Norfolk Island.</title><p><italic><tp:taxon-name><tp:taxon-name-part taxon-name-part-type="genus" reg="Alyxia">Alyxia</tp:taxon-name-part><tp:taxon-name-part taxon-name-part-type="species" reg="gynopogon">gynopogon</tp:taxon-name-part></tp:taxon-name></italic> Roem. &amp; Schuit. (<tp:taxon-name><tp:taxon-name-part taxon-name-part-type="order">Gentianales</tp:taxon-name-part></tp:taxon-name>, <tp:taxon-name><tp:taxon-name-part taxon-name-part-type="family">Apocynaceae</tp:taxon-name-part></tp:taxon-name>).</p></tp:treatment-sec><tp:treatment-sec sec-type="Conservation" id="SECID0EHFBI"><title>Conservation.</title><p>This species is considered endemic to Norfolk Island, as is its host plant, <italic><tp:taxon-name><tp:taxon-name-part taxon-name-part-type="genus" reg="Alyxia">Alyxia</tp:taxon-name-part><tp:taxon-name-part taxon-name-part-type="species" reg="gynopogon">gynopogon</tp:taxon-name-part></tp:taxon-name></italic>. The host is not currently regarded as threatened, however, it is almost entirely confined to Norfolk Island National Park, with only scattered specimens known from other areas of the island. Neither species is known from nearby Phillip Island. Despite searching, <italic><tp:taxon-name><tp:taxon-name-part taxon-name-part-type="genus" reg="Pseudophacopteron">P.</tp:taxon-name-part><tp:taxon-name-part taxon-name-part-type="species" reg="aewagriini">aewagriini</tp:taxon-name-part></tp:taxon-name></italic> is known only from the National Park and the adjoining Selwyn Reserve, meaning the <abbrev xmlns:xlink="http://www.w3.org/1999/xlink" xlink:title="Extent of occurrence" id="ABBRID0EDGBI" xlink:type="simple">EOO</abbrev> ranges from 1.3–6.8 km<sup>2</sup>, based on either confirmed occurrence records, or the entire area of the National Park, Botanic Gardens, and Selwyn Reserve (Fig. <xref ref-type="fig" rid="F15">15</xref>). The corresponding <abbrev xmlns:xlink="http://www.w3.org/1999/xlink" xlink:title="Area of occupancy" id="ABBRID0ENGBI" xlink:type="simple">AOO</abbrev> calculated using a 4 km<sup>2</sup> grid overlay, ranges from 16–20 km<sup>2</sup>. The range reduction suffered by this species following European colonisation is likely to have ceased in 1984 following the establishment of the National Park. It is likely that <italic><tp:taxon-name><tp:taxon-name-part taxon-name-part-type="genus" reg="Alyxia">A.</tp:taxon-name-part><tp:taxon-name-part taxon-name-part-type="species" reg="gynopogon">gynopogon</tp:taxon-name-part></tp:taxon-name></italic> and <italic><tp:taxon-name><tp:taxon-name-part taxon-name-part-type="genus" reg="Pseudophacopteron">P.</tp:taxon-name-part><tp:taxon-name-part taxon-name-part-type="species" reg="aewagriini">aewagriini</tp:taxon-name-part></tp:taxon-name></italic> increased in range slightly following the cessation of grazing by cattle within the National Park. The species is not known to be undergoing a population or range decline, nor is it known to be facing any ongoing threats. However, Norfolk Island National Park and Selwyn Reserve have been identified as being highly vulnerable to wildfire under optimal fire conditions which could destroy a large proportion of the habitat for <italic><tp:taxon-name><tp:taxon-name-part taxon-name-part-type="genus" reg="Pseudophacopteron">P.</tp:taxon-name-part><tp:taxon-name-part taxon-name-part-type="species" reg="aewagriini">aewagriini</tp:taxon-name-part></tp:taxon-name></italic>, particularly given Norfolk Island’s ecosystems are not fire-adapted (<xref ref-type="bibr" rid="B38">Eco Logical Australia 2021</xref>). Predicted drying of Norfolk Island’s climate (<xref ref-type="bibr" rid="B123">Petheram et al. 2020</xref>) exacerbates the risk of wildfire, and may also reduce the quality of the rainforest inhabited by this species and its host plant. Invasive Argentine ants (<italic><tp:taxon-name><tp:taxon-name-part taxon-name-part-type="genus" reg="Linepithema">Linepithema</tp:taxon-name-part><tp:taxon-name-part taxon-name-part-type="species" reg="humile">humile</tp:taxon-name-part></tp:taxon-name></italic>) are established on the island and although they are subject to an extensive control and eradication effort (<xref ref-type="bibr" rid="B112">NIRC 2021</xref>) their spread into the National Park could impact <italic><tp:taxon-name><tp:taxon-name-part taxon-name-part-type="genus" reg="Pseudophacopteron">P.</tp:taxon-name-part><tp:taxon-name-part taxon-name-part-type="species" reg="aewagriini">aewagriini</tp:taxon-name-part></tp:taxon-name></italic> populations.</p><p>We propose that <italic><tp:taxon-name><tp:taxon-name-part taxon-name-part-type="genus" reg="Pseudophacopteron">P.</tp:taxon-name-part><tp:taxon-name-part taxon-name-part-type="species" reg="aewagriini">aewagriini</tp:taxon-name-part></tp:taxon-name></italic> warrants a threat classification of Vulnerable under criterion D2 (<xref ref-type="bibr" rid="B66">IUCN 2012</xref>). This species is known from only a single location but is not currently known or suspected to be undergoing continuing decline or extreme fluctuation in its range or population size. However, it has an <abbrev xmlns:xlink="http://www.w3.org/1999/xlink" xlink:title="Extent of occurrence" id="ABBRID0EJJBI" xlink:type="simple">EOO</abbrev> of 16–20 km<sup>2</sup> and plausible future threats in the form of wildfire which could destroy much of its habitat, ongoing reduction of habitat quality due to predicted climate drying, and Argentine ant invasion. As such, this species could quickly be driven to Critically Endangered under Criteria B if these threats were to materialise (<xref ref-type="bibr" rid="B66">IUCN 2012</xref>). Consideration should be given to establishing populations of <italic><tp:taxon-name><tp:taxon-name-part taxon-name-part-type="genus" reg="Alyxia">A.</tp:taxon-name-part><tp:taxon-name-part taxon-name-part-type="species" reg="gynopogon">gynopogon</tp:taxon-name-part></tp:taxon-name></italic> and <italic><tp:taxon-name><tp:taxon-name-part taxon-name-part-type="genus" reg="Pseudophacopteron">P.</tp:taxon-name-part><tp:taxon-name-part taxon-name-part-type="species" reg="aewagriini">aewagriini</tp:taxon-name-part></tp:taxon-name></italic> in other areas of Norfolk Island, as well as on nearby Phillip Island, to increase the security of both species.</p></tp:treatment-sec><tp:treatment-sec sec-type="DNA resources" id="SECID0EJKBI"><title>DNA resources.</title><p>GenBank <abbrev xmlns:xlink="http://www.w3.org/1999/xlink" xlink:title="cytochrome oxidase gene" id="ABBRID0EPKBI" xlink:type="simple">COI</abbrev>: <ext-link xmlns:xlink="http://www.w3.org/1999/xlink" xlink:type="simple" xlink:href="MG988815" ext-link-type="gen">MG988815</ext-link>, <ext-link xmlns:xlink="http://www.w3.org/1999/xlink" xlink:type="simple" xlink:href="MG988814" ext-link-type="gen">MG988814</ext-link>, cytB: <ext-link xmlns:xlink="http://www.w3.org/1999/xlink" xlink:type="simple" xlink:href="MG989134" ext-link-type="gen">MG989134</ext-link>, <ext-link xmlns:xlink="http://www.w3.org/1999/xlink" xlink:type="simple" xlink:href="MG989135" ext-link-type="gen">MG989135</ext-link>. Also represented in the mitogenome analysis of <xref ref-type="bibr" rid="B121">Percy et al. (2018)</xref> as: DP1.idba.137, and the annotated mitochondrial genome is in GenBank: <ext-link xmlns:xlink="http://www.w3.org/1999/xlink" xlink:type="simple" xlink:href="MG989234" ext-link-type="gen">MG989234</ext-link> (<xref ref-type="bibr" rid="B121">Percy et al. 2018</xref>; see also Fig. <xref ref-type="fig" rid="F16">16</xref>). Additionally, a total of four <abbrev xmlns:xlink="http://www.w3.org/1999/xlink" xlink:title="cytochrome oxidase gene" id="ABBRID0EYLBI" xlink:type="simple">COI</abbrev> sequences were generated for this study (<ext-link xmlns:xlink="http://www.w3.org/1999/xlink" xlink:type="simple" xlink:href="OR558312" ext-link-type="gen">OR558312</ext-link>–<ext-link xmlns:xlink="http://www.w3.org/1999/xlink" xlink:type="simple" xlink:href="OR558315" ext-link-type="gen">OR558315</ext-link>; Table <xref ref-type="table" rid="T1">1</xref>).</p></tp:treatment-sec><tp:treatment-sec sec-type="Systematics" id="SECID0EKMBI"><title>Systematics.</title><p>This species may be related to <italic><tp:taxon-name><tp:taxon-name-part taxon-name-part-type="genus" reg="Pseudophacopteron">Pseudophacopteron</tp:taxon-name-part><tp:taxon-name-part taxon-name-part-type="species" reg="tuberculatum">tuberculatum</tp:taxon-name-part></tp:taxon-name></italic> (Crawford, 1912) which is native to China, southeast Asia, and Papua New Guinea (<abbrev xmlns:xlink="http://www.w3.org/1999/xlink" xlink:title="Papua New Guinea" id="ABBRID0E2MBI" xlink:type="simple">PNG</abbrev>) and induces closed galls on the leaves of <italic><tp:taxon-name><tp:taxon-name-part taxon-name-part-type="genus" reg="Alstonia">Alstonia</tp:taxon-name-part></tp:taxon-name></italic> (<tp:taxon-name><tp:taxon-name-part taxon-name-part-type="family">Apocynaceae</tp:taxon-name-part></tp:taxon-name>; <xref ref-type="bibr" rid="B120">Percy et al. 2016</xref>; <xref ref-type="bibr" rid="B77">Luo et al. 2018</xref>), the same plant family as <italic><tp:taxon-name><tp:taxon-name-part taxon-name-part-type="genus" reg="Alyxia">Alyxia</tp:taxon-name-part></tp:taxon-name></italic>. Although <xref ref-type="bibr" rid="B77">Luo et al. (2018)</xref> noted that there are no morphological characters suggesting that all <italic><tp:taxon-name><tp:taxon-name-part taxon-name-part-type="genus" reg="Pseudophacopteron">Pseudophacopteron</tp:taxon-name-part></tp:taxon-name></italic> species developing on <tp:taxon-name><tp:taxon-name-part taxon-name-part-type="family">Apocynaceae</tp:taxon-name-part></tp:taxon-name> constitute a monophyletic group, the molecular data do support <italic><tp:taxon-name><tp:taxon-name-part taxon-name-part-type="genus" reg="Pseudophacopteron">P.</tp:taxon-name-part><tp:taxon-name-part taxon-name-part-type="species" reg="aewagriini">aewagriini</tp:taxon-name-part></tp:taxon-name></italic> from Norfolk Island and <italic><tp:taxon-name><tp:taxon-name-part taxon-name-part-type="genus" reg="Pseudophacopteron">P.</tp:taxon-name-part><tp:taxon-name-part taxon-name-part-type="species" reg="tuberculatum">tuberculatum</tp:taxon-name-part></tp:taxon-name></italic> (<abbrev xmlns:xlink="http://www.w3.org/1999/xlink" xlink:title="cytochrome oxidase gene" id="ABBRID0EAPBI" xlink:type="simple">COI</abbrev> GenBank sample <ext-link xmlns:xlink="http://www.w3.org/1999/xlink" xlink:type="simple" xlink:href="MH769661" ext-link-type="gen">MH769661</ext-link>) as likely being in the same clade. Unfortunately, the backbone analysis currently involves inclusion of more short (and non-overlapping) sequences than there are taxa in the original mitogenome data, which makes a rigorous backbone analysis not possible at this time. Morphologically, there are some shared traits with two species described from Brazil, <italic><tp:taxon-name><tp:taxon-name-part taxon-name-part-type="genus" reg="Pseudophacopteron">P.</tp:taxon-name-part><tp:taxon-name-part taxon-name-part-type="species" reg="aspidospermi">aspidospermi</tp:taxon-name-part></tp:taxon-name></italic><xref ref-type="bibr" rid="B82">Malenovský et al., 2015</xref> and <italic><tp:taxon-name><tp:taxon-name-part taxon-name-part-type="genus" reg="Pseudophacopteron">P.</tp:taxon-name-part><tp:taxon-name-part taxon-name-part-type="species" reg="longicaudatum">longicaudatum</tp:taxon-name-part></tp:taxon-name></italic><xref ref-type="bibr" rid="B82">Malenovský et al., 2015</xref>, which produce closed leaf galls on <italic><tp:taxon-name><tp:taxon-name-part taxon-name-part-type="genus" reg="Aspidosperma">Aspidosperma</tp:taxon-name-part></tp:taxon-name></italic> (<tp:taxon-name><tp:taxon-name-part taxon-name-part-type="family">Apocynaceae</tp:taxon-name-part></tp:taxon-name>) (<xref ref-type="bibr" rid="B82">Malenovský et al. 2015</xref>); but overall, more systematic data on this group in the Austro-Pacific region are needed for conclusions to be made.</p></tp:treatment-sec><tp:treatment-sec sec-type="remarks" id="SECID0EXQBI"><title>Remarks.</title><p>This species is the first described <italic><tp:taxon-name><tp:taxon-name-part taxon-name-part-type="genus" reg="Pseudophacopteron">Pseudophacopteron</tp:taxon-name-part></tp:taxon-name></italic> species known to be associated with <italic><tp:taxon-name><tp:taxon-name-part taxon-name-part-type="genus" reg="Alyxia">Alyxia</tp:taxon-name-part></tp:taxon-name></italic> (<tp:taxon-name><tp:taxon-name-part taxon-name-part-type="family">Apocynaceae</tp:taxon-name-part></tp:taxon-name>). The related <italic><tp:taxon-name><tp:taxon-name-part taxon-name-part-type="genus" reg="Pseudophacopteron">Pseudophacopteron</tp:taxon-name-part><tp:taxon-name-part taxon-name-part-type="species" reg="tuberculatum">tuberculatum</tp:taxon-name-part></tp:taxon-name></italic> is considered a serious pest of plantations of <italic><tp:taxon-name><tp:taxon-name-part taxon-name-part-type="genus" reg="Alstonia">Alstonia</tp:taxon-name-part><tp:taxon-name-part taxon-name-part-type="species" reg="scholaris">scholaris</tp:taxon-name-part></tp:taxon-name></italic> (<tp:taxon-name><tp:taxon-name-part taxon-name-part-type="family">Apocynaceae</tp:taxon-name-part></tp:taxon-name>) in the Philippines (<xref ref-type="bibr" rid="B6">Braza and Calilung 1981</xref>). The host plant of <italic><tp:taxon-name><tp:taxon-name-part taxon-name-part-type="genus" reg="Pseudophacopteron">P.</tp:taxon-name-part><tp:taxon-name-part taxon-name-part-type="species" reg="aewagriini">aewagriini</tp:taxon-name-part></tp:taxon-name></italic>, <italic><tp:taxon-name><tp:taxon-name-part taxon-name-part-type="genus" reg="Alyxia">Alyxia</tp:taxon-name-part><tp:taxon-name-part taxon-name-part-type="species" reg="gynopogon">gynopogon</tp:taxon-name-part></tp:taxon-name></italic>, is a Norfolk Island endemic, evergreen understory shrub, which is relatively common within the National Park. The galling of leaves by <italic><tp:taxon-name><tp:taxon-name-part taxon-name-part-type="genus" reg="Pseudophacopteron">P.</tp:taxon-name-part><tp:taxon-name-part taxon-name-part-type="species" reg="aewagriini">aewagriini</tp:taxon-name-part></tp:taxon-name></italic>, inducing the characteristic open pit galls on the leaves (Fig. <xref ref-type="fig" rid="F7">7A–C</xref>), does not appear to be overly detrimental to the host. <xref ref-type="bibr" rid="B62">Hollis (2004)</xref> and <xref ref-type="bibr" rid="B80">Malenovský (2008)</xref> reported the presence of an unnamed species of <italic><tp:taxon-name><tp:taxon-name-part taxon-name-part-type="genus" reg="Pseudophacopteron">Pseudophacopteron</tp:taxon-name-part></tp:taxon-name></italic> on Lord Howe Island, where there are three species of <italic><tp:taxon-name><tp:taxon-name-part taxon-name-part-type="genus" reg="Alyxia">Alyxia</tp:taxon-name-part></tp:taxon-name></italic>: the endemic <italic><tp:taxon-name><tp:taxon-name-part taxon-name-part-type="genus" reg="Alyxia">A.</tp:taxon-name-part><tp:taxon-name-part taxon-name-part-type="species" reg="lindii">lindii</tp:taxon-name-part></tp:taxon-name></italic> and <italic><tp:taxon-name><tp:taxon-name-part taxon-name-part-type="genus" reg="Alyxia">A.</tp:taxon-name-part><tp:taxon-name-part taxon-name-part-type="species" reg="squamulosa">squamulosa</tp:taxon-name-part></tp:taxon-name></italic>, and the native <italic><tp:taxon-name><tp:taxon-name-part taxon-name-part-type="genus" reg="Alyxia">A.</tp:taxon-name-part><tp:taxon-name-part taxon-name-part-type="species" reg="ruscifolia">ruscifolia</tp:taxon-name-part></tp:taxon-name></italic>. A number of <italic><tp:taxon-name><tp:taxon-name-part taxon-name-part-type="genus" reg="Pseudophacopteron">Pseudophacopteron</tp:taxon-name-part></tp:taxon-name></italic> species associated with <italic><tp:taxon-name><tp:taxon-name-part taxon-name-part-type="genus" reg="Alyxia">Alyxia</tp:taxon-name-part></tp:taxon-name></italic>, not yet formally described, have been reported from Western Australia (iNaturalist observation <ext-link xmlns:xlink="http://www.w3.org/1999/xlink" xlink:type="simple" xlink:href="https://www.inaturalist.org/observations/138485676" ext-link-type="uri">138485676</ext-link>), Queensland (<xref ref-type="bibr" rid="B80">Malenovský 2008</xref>, iNaturalist observation <ext-link xmlns:xlink="http://www.w3.org/1999/xlink" xlink:type="simple" xlink:href="https://www.inaturalist.org/observations/154392985" ext-link-type="uri">154392985</ext-link>) and South Australia (G.S. Taylor, pers. comm. 2023). Informal descriptions of two of these species were included in the PhD thesis of <xref ref-type="bibr" rid="B80">Malenovský (2008)</xref>. These two species are close to <italic><tp:taxon-name><tp:taxon-name-part taxon-name-part-type="genus" reg="Pseudophacopteron">Pseudophacopteron</tp:taxon-name-part><tp:taxon-name-part taxon-name-part-type="species" reg="aewagriini">aewagriini</tp:taxon-name-part></tp:taxon-name></italic> and all three species belong to the same “narrow-winged” clade identified by <xref ref-type="bibr" rid="B80">Malenovský (2008)</xref>, which also includes a <italic><tp:taxon-name><tp:taxon-name-part taxon-name-part-type="genus" reg="Pseudophacopteron">Pseudophacopteron</tp:taxon-name-part></tp:taxon-name></italic> sp. from Papua New Guinea, another species from both Papua New Guinea and Sulawesi, and a third species from Costa Rica (<xref ref-type="bibr" rid="B80">Malenovský 2008</xref>). <xref ref-type="bibr" rid="B80">Malenovský (2008)</xref> also noted that the two species from Queensland and Lord Howe Island can be separated from the remaining taxa in the “narrow-winged” clade by the presence of a distinct median ridge and anterior bulges or tubercles on the vertex, and these characteristics are shared with <italic><tp:taxon-name><tp:taxon-name-part taxon-name-part-type="genus" reg="Pseudophacopteron">P.</tp:taxon-name-part><tp:taxon-name-part taxon-name-part-type="species" reg="aewagriini">aewagriini</tp:taxon-name-part></tp:taxon-name></italic> (Fig. <xref ref-type="fig" rid="F9">9D, E, H</xref>). <italic><tp:taxon-name><tp:taxon-name-part taxon-name-part-type="genus" reg="Pseudophacopteron">Pseudophacopteron</tp:taxon-name-part><tp:taxon-name-part taxon-name-part-type="species" reg="aewagriini">aewagriini</tp:taxon-name-part></tp:taxon-name></italic> can be differentiated from the undescribed taxa occurring in Queensland and Lord Howe Island in the relative length of the paired apical antennal setae, with the two undescribed species showing these setae to be of similar or slightly unequal length, while in <italic><tp:taxon-name><tp:taxon-name-part taxon-name-part-type="genus" reg="Pseudophacopteron">P.</tp:taxon-name-part><tp:taxon-name-part taxon-name-part-type="species" reg="aewagriini">aewagriini</tp:taxon-name-part></tp:taxon-name></italic> the shorter seta is between 1/2–2/3 length of the longest seta (Fig. <xref ref-type="fig" rid="F9">9H</xref>). The fore wing of <italic><tp:taxon-name><tp:taxon-name-part taxon-name-part-type="genus" reg="Pseudophacopteron">P.</tp:taxon-name-part><tp:taxon-name-part taxon-name-part-type="species" reg="aewagriini">aewagriini</tp:taxon-name-part></tp:taxon-name></italic> is distinct in appearing intermediate between the two undescribed species. The overall fore wing structure and shape of <italic><tp:taxon-name><tp:taxon-name-part taxon-name-part-type="genus" reg="Pseudophacopteron">P.</tp:taxon-name-part><tp:taxon-name-part taxon-name-part-type="species" reg="aewagriini">aewagriini</tp:taxon-name-part></tp:taxon-name></italic> is more similar to the Queensland species but is less narrow as in the Lord Howe Island species. The basal fore wing markings are more similar to that of the Lord Howe Island taxon, without a distinct unpigmented area alongside vein M+Cu, but more similar to the Queensland taxon in the marginal fore wing markings which have larger unpigmented spots in cells cu<sub>1</sub>, m<sub>1</sub> and m<sub>2</sub>. The extent of marginal pigmentation in cell r<sub>2</sub> is reduced in <italic><tp:taxon-name><tp:taxon-name-part taxon-name-part-type="genus" reg="Pseudophacopteron">P.</tp:taxon-name-part><tp:taxon-name-part taxon-name-part-type="species" reg="aewagriini">aewagriini</tp:taxon-name-part></tp:taxon-name></italic> compared to either of the undescribed Australian species. Additionally, <italic><tp:taxon-name><tp:taxon-name-part taxon-name-part-type="genus" reg="Pseudophacopteron">P.</tp:taxon-name-part><tp:taxon-name-part taxon-name-part-type="species" reg="aewagriini">aewagriini</tp:taxon-name-part></tp:taxon-name></italic> shares the seven unsclerotised apical spurs on the metatibia with the Lord Howe Island taxon, versus 11 in the Queensland taxon.</p></tp:treatment-sec><tp:treatment-sec><!--Section generated to contain objects referenced in tp:taxon-treatment.--><fig id="F15" position="float" orientation="portrait"><object-id xmlns:xlink="http://www.w3.org/1999/xlink" content-type="doi" xlink:type="simple">10.3897/zookeys.1238.124535.figure15</object-id><object-id xmlns:xlink="http://www.w3.org/1999/xlink" content-type="zenodo_dep_id" xlink:type="simple">15479144</object-id><object-id xmlns:xlink="http://www.w3.org/1999/xlink" content-type="arpha" xlink:type="simple">F01BED5B-F2DB-52C7-8D90-70C3785900EB</object-id><label>Figure 15.</label><caption><p>Confirmed occurrence records for <italic><tp:taxon-name><tp:taxon-name-part taxon-name-part-type="genus" reg="Pseudophacopteron">Pseudophacopteron</tp:taxon-name-part><tp:taxon-name-part taxon-name-part-type="species" reg="aewagriini">aewagriini</tp:taxon-name-part></tp:taxon-name></italic> Percy &amp; Martoni, sp. nov. (triangles) and <italic><tp:taxon-name><tp:taxon-name-part taxon-name-part-type="genus" reg="Acizzia">Acizzia</tp:taxon-name-part><tp:taxon-name-part taxon-name-part-type="species" reg="aliceae">aliceae</tp:taxon-name-part></tp:taxon-name></italic> Percy &amp; Martoni, sp. nov. (circles). The dotted line indicates the boundaries of Norfolk Island National Park and Botanic Gardens. Records shown are derived from both collected material and confirmed records from iNaturalist (<ext-link xmlns:xlink="http://www.w3.org/1999/xlink" xlink:type="simple" xlink:href="https://www.inaturalist.org/" ext-link-type="uri">https://www.inaturalist.org/</ext-link>) and personal communications. Map constructed in QGIS with satellite imagery sourced from ESRI World Imagery.</p></caption><graphic xmlns:xlink="http://www.w3.org/1999/xlink" xlink:href="zookeys-1238-297_article-124535__-g015.jpg" id="oo_1333019.jpg" position="float" orientation="portrait" xlink:type="simple"><uri content-type="original_file" xlink:type="simple">https://binary.pensoft.net/fig/1333019</uri></graphic></fig><fig id="F16" position="float" orientation="portrait"><object-id xmlns:xlink="http://www.w3.org/1999/xlink" content-type="doi" xlink:type="simple">10.3897/zookeys.1238.124535.figure16</object-id><object-id xmlns:xlink="http://www.w3.org/1999/xlink" content-type="zenodo_dep_id" xlink:type="simple">15479148</object-id><object-id xmlns:xlink="http://www.w3.org/1999/xlink" content-type="arpha" xlink:type="simple">6B73B4B3-04D8-5B53-BE0C-B7FA5DC8CF4C</object-id><label>Figure 16.</label><caption><p>Systematic placement of the Norfolk Island psyllid fauna (native taxa in black bold, adventive taxa in red) determined using a maximum likelihood backbone constraint analysis with the mitogenome data from <xref ref-type="bibr" rid="B121">Percy et al. (2018)</xref>. The two annotated genomes for the endemic species, <italic><tp:taxon-name><tp:taxon-name-part taxon-name-part-type="genus" reg="Acizzia">Acizzia</tp:taxon-name-part><tp:taxon-name-part taxon-name-part-type="species" reg="aliceae">aliceae</tp:taxon-name-part></tp:taxon-name></italic> Percy &amp; Martoni, sp. nov. and <italic><tp:taxon-name><tp:taxon-name-part taxon-name-part-type="genus" reg="Pseudophacopteron">Pseudophacopteron</tp:taxon-name-part><tp:taxon-name-part taxon-name-part-type="species" reg="aewagriini">aewagriini</tp:taxon-name-part></tp:taxon-name></italic> Percy &amp; Martoni, sp. nov. are illustrated as well as more detailed clade placement for <italic><tp:taxon-name><tp:taxon-name-part taxon-name-part-type="genus" reg="Acizzia">Acizzia</tp:taxon-name-part></tp:taxon-name></italic> spp. (A – Australia, P – Pacific, A-P – Austro-Pacific). Two taxa indicated by [? in grey] are referred to as <italic><tp:taxon-name><tp:taxon-name-part taxon-name-part-type="genus" reg="Glycaspis">Glycaspis</tp:taxon-name-part></tp:taxon-name></italic> sp. and <italic><tp:taxon-name><tp:taxon-name-part taxon-name-part-type="genus" reg="Trioza">Trioza</tp:taxon-name-part></tp:taxon-name></italic> sp. in <xref ref-type="bibr" rid="B99">Maynard et al. (2018)</xref> and are considered here to refer to <italic><tp:taxon-name><tp:taxon-name-part taxon-name-part-type="genus" reg="Glycaspis">Glycaspis</tp:taxon-name-part><tp:taxon-name-part taxon-name-part-type="species" reg="granulata">granulata</tp:taxon-name-part></tp:taxon-name></italic> and <italic><tp:taxon-name><tp:taxon-name-part taxon-name-part-type="genus" reg="Powellia">Powellia</tp:taxon-name-part><tp:taxon-name-part taxon-name-part-type="species" reg="vitreoradiata">vitreoradiata</tp:taxon-name-part></tp:taxon-name></italic>, respectively (see Discussion).</p></caption><graphic xmlns:xlink="http://www.w3.org/1999/xlink" xlink:href="zookeys-1238-297_article-124535__-g016.jpg" id="oo_1333020.jpg" position="float" orientation="portrait" xlink:type="simple"><uri content-type="original_file" xlink:type="simple">https://binary.pensoft.net/fig/1333020</uri></graphic></fig><table-wrap id="T1" position="float" orientation="portrait"><label>Table 1.</label><caption><p>Norfolk Island specimens used for molecular analysis in this study and in <xref ref-type="bibr" rid="B121">Percy et al. (2018)</xref>. The table includes information on the species recorded, including family, GenBank accession numbers for different genes, and collection dates. Accession numbers in bold were generated in this study.</p></caption><table id="TID0ENPAC" rules="all"><tbody><tr><th rowspan="1" colspan="1">Species</th><th rowspan="1" colspan="1">Family</th><th rowspan="1" colspan="1">Acc. Number</th><th rowspan="1" colspan="1">Gene</th><th rowspan="1" colspan="1">Coll. date</th></tr><tr><td rowspan="3" colspan="1">
                  <italic>
                    <tp:taxon-name><tp:taxon-name-part taxon-name-part-type="genus" reg="Blastopsylla">Blastopsylla</tp:taxon-name-part><tp:taxon-name-part taxon-name-part-type="species" reg="occidentalis">occidentalis</tp:taxon-name-part></tp:taxon-name>
                  </italic>
                </td><td rowspan="3" colspan="1">
                  <tp:taxon-name><tp:taxon-name-part taxon-name-part-type="family">Aphalaridae</tp:taxon-name-part></tp:taxon-name>
                </td><td rowspan="1" colspan="1" style="color: #396ba6">
                  <bold><ext-link xmlns:xlink="http://www.w3.org/1999/xlink" xlink:type="simple" xlink:href="OR558304" ext-link-type="gen">OR558304</ext-link>, <ext-link xmlns:xlink="http://www.w3.org/1999/xlink" xlink:type="simple" xlink:href="OR558305" ext-link-type="gen">OR558305</ext-link></bold>
                </td><td rowspan="1" colspan="1">
                  <abbrev xmlns:xlink="http://www.w3.org/1999/xlink" xlink:title="cytochrome oxidase gene" id="ABBRID0E5BAE" xlink:type="simple">COI</abbrev>
                </td><td rowspan="1" colspan="1">Oct-2022</td></tr><tr><td rowspan="1" colspan="1" style="color: #396ba6">
                  <ext-link xmlns:xlink="http://www.w3.org/1999/xlink" xlink:type="simple" xlink:href="MG988657" ext-link-type="gen">MG988657</ext-link>
                </td><td rowspan="1" colspan="1">
                  <abbrev xmlns:xlink="http://www.w3.org/1999/xlink" xlink:title="cytochrome oxidase gene" id="ABBRID0EUCAE" xlink:type="simple">COI</abbrev>
                </td><td rowspan="1" colspan="1">Dec-2012</td></tr><tr><td rowspan="1" colspan="1" style="color: #396ba6">
                  <ext-link xmlns:xlink="http://www.w3.org/1999/xlink" xlink:type="simple" xlink:href="MG988950" ext-link-type="gen">MG988950</ext-link>
                </td><td rowspan="1" colspan="1">cytB</td><td rowspan="1" colspan="1">Dec-2012</td></tr><tr><td rowspan="1" colspan="1">
                  <italic>
                    <tp:taxon-name><tp:taxon-name-part taxon-name-part-type="genus" reg="Cardiaspina">Cardiaspina</tp:taxon-name-part><tp:taxon-name-part taxon-name-part-type="species" reg="fiscella">fiscella</tp:taxon-name-part></tp:taxon-name>
                  </italic>
                </td><td rowspan="1" colspan="1">
                  <tp:taxon-name><tp:taxon-name-part taxon-name-part-type="family">Aphalaridae</tp:taxon-name-part></tp:taxon-name>
                </td><td rowspan="1" colspan="1" style="color: #396ba6">
                  <bold><ext-link xmlns:xlink="http://www.w3.org/1999/xlink" xlink:type="simple" xlink:href="OR558322" ext-link-type="gen">OR558322</ext-link>, <ext-link xmlns:xlink="http://www.w3.org/1999/xlink" xlink:type="simple" xlink:href="OR558323" ext-link-type="gen">OR558323</ext-link></bold>
                </td><td rowspan="1" colspan="1">
                  <abbrev xmlns:xlink="http://www.w3.org/1999/xlink" xlink:title="cytochrome oxidase gene" id="ABBRID0E3EAE" xlink:type="simple">COI</abbrev>
                </td><td rowspan="1" colspan="1">Oct-2022</td></tr><tr><td rowspan="1" colspan="1">
                  <italic>
                    <tp:taxon-name><tp:taxon-name-part taxon-name-part-type="genus" reg="Cryptoneossa">Cryptoneossa</tp:taxon-name-part><tp:taxon-name-part taxon-name-part-type="species" reg="triangula">triangula</tp:taxon-name-part></tp:taxon-name>
                  </italic>
                </td><td rowspan="1" colspan="1">
                  <tp:taxon-name><tp:taxon-name-part taxon-name-part-type="family">Aphalaridae</tp:taxon-name-part></tp:taxon-name>
                </td><td rowspan="1" colspan="1" style="color: #396ba6">
                  <bold>
                    <ext-link xmlns:xlink="http://www.w3.org/1999/xlink" xlink:type="simple" xlink:href="OR558292" ext-link-type="gen">OR558292</ext-link>
                  </bold>
                </td><td rowspan="1" colspan="1">
                  <abbrev xmlns:xlink="http://www.w3.org/1999/xlink" xlink:title="cytochrome oxidase gene" id="ABBRID0EPGAE" xlink:type="simple">COI</abbrev>
                </td><td rowspan="1" colspan="1">Mar-2022</td></tr><tr><td rowspan="1" colspan="1">
                  <italic>
                    <tp:taxon-name><tp:taxon-name-part taxon-name-part-type="genus" reg="Glycaspis">Glycaspis</tp:taxon-name-part><tp:taxon-name-part taxon-name-part-type="species" reg="granulata">granulata</tp:taxon-name-part></tp:taxon-name>
                  </italic>
                </td><td rowspan="1" colspan="1">
                  <tp:taxon-name><tp:taxon-name-part taxon-name-part-type="family">Aphalaridae</tp:taxon-name-part></tp:taxon-name>
                </td><td rowspan="1" colspan="1" style="color: #396ba6">
                  <bold><ext-link xmlns:xlink="http://www.w3.org/1999/xlink" xlink:type="simple" xlink:href="OR558310" ext-link-type="gen">OR558310</ext-link>, <ext-link xmlns:xlink="http://www.w3.org/1999/xlink" xlink:type="simple" xlink:href="OR558311" ext-link-type="gen">OR558311</ext-link></bold>
                </td><td rowspan="1" colspan="1">
                  <abbrev xmlns:xlink="http://www.w3.org/1999/xlink" xlink:title="cytochrome oxidase gene" id="ABBRID0EGIAE" xlink:type="simple">COI</abbrev>
                </td><td rowspan="1" colspan="1">Oct-2022</td></tr><tr><td rowspan="6" colspan="1"><italic><tp:taxon-name><tp:taxon-name-part taxon-name-part-type="genus" reg="Pseudophacopteron">Pseudophacopteron</tp:taxon-name-part><tp:taxon-name-part taxon-name-part-type="species" reg="aewagriini">aewagriini</tp:taxon-name-part></tp:taxon-name></italic> Percy &amp; Martoni, sp. nov.</td><td rowspan="6" colspan="1">
                  <tp:taxon-name><tp:taxon-name-part taxon-name-part-type="family">Aphalaridae</tp:taxon-name-part></tp:taxon-name>
                </td><td rowspan="1" colspan="1" style="color: #396ba6">
                  <bold><ext-link xmlns:xlink="http://www.w3.org/1999/xlink" xlink:type="simple" xlink:href="OR558312" ext-link-type="gen">OR558312</ext-link>–<ext-link xmlns:xlink="http://www.w3.org/1999/xlink" xlink:type="simple" xlink:href="OR558315" ext-link-type="gen">OR558315</ext-link></bold>
                </td><td rowspan="1" colspan="1">
                  <abbrev xmlns:xlink="http://www.w3.org/1999/xlink" xlink:title="cytochrome oxidase gene" id="ABBRID0E4JAE" xlink:type="simple">COI</abbrev>
                </td><td rowspan="1" colspan="1">Oct-2022</td></tr><tr><td rowspan="1" colspan="1" style="color: #396ba6">
                  <ext-link xmlns:xlink="http://www.w3.org/1999/xlink" xlink:type="simple" xlink:href="MG988814" ext-link-type="gen">MG988814</ext-link>
                </td><td rowspan="1" colspan="1">
                  <abbrev xmlns:xlink="http://www.w3.org/1999/xlink" xlink:title="cytochrome oxidase gene" id="ABBRID0ETKAE" xlink:type="simple">COI</abbrev>
                </td><td rowspan="1" colspan="1">Jul-2013</td></tr><tr><td rowspan="1" colspan="1" style="color: #396ba6">
                  <ext-link xmlns:xlink="http://www.w3.org/1999/xlink" xlink:type="simple" xlink:href="MG988815" ext-link-type="gen">MG988815</ext-link>
                </td><td rowspan="1" colspan="1">
                  <abbrev xmlns:xlink="http://www.w3.org/1999/xlink" xlink:title="cytochrome oxidase gene" id="ABBRID0EJLAE" xlink:type="simple">COI</abbrev>
                </td><td rowspan="1" colspan="1">Oct-2013</td></tr><tr><td rowspan="1" colspan="1" style="color: #396ba6">
                  <ext-link xmlns:xlink="http://www.w3.org/1999/xlink" xlink:type="simple" xlink:href="MG989134" ext-link-type="gen">MG989134</ext-link>
                </td><td rowspan="1" colspan="1">cytB</td><td rowspan="1" colspan="1">Oct-2013</td></tr><tr><td rowspan="1" colspan="1" style="color: #396ba6">
                  <ext-link xmlns:xlink="http://www.w3.org/1999/xlink" xlink:type="simple" xlink:href="MG989135" ext-link-type="gen">MG989135</ext-link>
                </td><td rowspan="1" colspan="1">cytB</td><td rowspan="1" colspan="1">Jul-2013</td></tr><tr><td rowspan="1" colspan="1" style="color: #396ba6">
                  <ext-link xmlns:xlink="http://www.w3.org/1999/xlink" xlink:type="simple" xlink:href="MG989234" ext-link-type="gen">MG989234</ext-link>
                </td><td rowspan="1" colspan="1">mitogenome</td><td rowspan="1" colspan="1">Jul-2013</td></tr><tr><td rowspan="3" colspan="1">
                  <italic>
                    <tp:taxon-name><tp:taxon-name-part taxon-name-part-type="genus" reg="Mesohomotoma">Mesohomotoma</tp:taxon-name-part><tp:taxon-name-part taxon-name-part-type="species" reg="hibisci">hibisci</tp:taxon-name-part></tp:taxon-name>
                  </italic>
                </td><td rowspan="3" colspan="1">
                  <tp:taxon-name><tp:taxon-name-part taxon-name-part-type="family">Carsidaridae</tp:taxon-name-part></tp:taxon-name>
                </td><td rowspan="1" colspan="1" style="color: #396ba6">
                  <bold><ext-link xmlns:xlink="http://www.w3.org/1999/xlink" xlink:type="simple" xlink:href="OR558306" ext-link-type="gen">OR558306</ext-link>, <ext-link xmlns:xlink="http://www.w3.org/1999/xlink" xlink:type="simple" xlink:href="OR558307" ext-link-type="gen">OR558307</ext-link></bold>
                </td><td rowspan="1" colspan="1">
                  <abbrev xmlns:xlink="http://www.w3.org/1999/xlink" xlink:title="cytochrome oxidase gene" id="ABBRID0ETOAE" xlink:type="simple">COI</abbrev>
                </td><td rowspan="1" colspan="1">Oct-2022</td></tr><tr><td rowspan="1" colspan="1" style="color: #396ba6">
                  <ext-link xmlns:xlink="http://www.w3.org/1999/xlink" xlink:type="simple" xlink:href="KY294175" ext-link-type="gen">KY294175</ext-link>
                </td><td rowspan="1" colspan="1">
                  <abbrev xmlns:xlink="http://www.w3.org/1999/xlink" xlink:title="cytochrome oxidase gene" id="ABBRID0EJPAE" xlink:type="simple">COI</abbrev>
                </td><td rowspan="1" colspan="1">Dec-2012</td></tr><tr><td rowspan="1" colspan="1" style="color: #396ba6">
                  <ext-link xmlns:xlink="http://www.w3.org/1999/xlink" xlink:type="simple" xlink:href="KY294659" ext-link-type="gen">KY294659</ext-link>
                </td><td rowspan="1" colspan="1">cytB</td><td rowspan="1" colspan="1">Dec-2012</td></tr><tr><td rowspan="3" colspan="1">
                  <italic>
                    <tp:taxon-name><tp:taxon-name-part taxon-name-part-type="genus" reg="Acizzia">Acizzia</tp:taxon-name-part><tp:taxon-name-part taxon-name-part-type="species" reg="acaciaebaileyanae">acaciaebaileyanae</tp:taxon-name-part></tp:taxon-name>
                  </italic>
                </td><td rowspan="3" colspan="1">
                  <tp:taxon-name><tp:taxon-name-part taxon-name-part-type="family">Psyllidae</tp:taxon-name-part></tp:taxon-name>
                </td><td rowspan="1" colspan="1" style="color: #396ba6">
                  <bold><ext-link xmlns:xlink="http://www.w3.org/1999/xlink" xlink:type="simple" xlink:href="OR558293" ext-link-type="gen">OR558293</ext-link>–<ext-link xmlns:xlink="http://www.w3.org/1999/xlink" xlink:type="simple" xlink:href="OR558296" ext-link-type="gen">OR558296</ext-link></bold>
                </td><td rowspan="1" colspan="1">
                  <abbrev xmlns:xlink="http://www.w3.org/1999/xlink" xlink:title="cytochrome oxidase gene" id="ABBRID0ERRAE" xlink:type="simple">COI</abbrev>
                </td><td rowspan="1" colspan="1">Feb-2023</td></tr><tr><td rowspan="1" colspan="1" style="color: #396ba6">
                  <ext-link xmlns:xlink="http://www.w3.org/1999/xlink" xlink:type="simple" xlink:href="MG988623" ext-link-type="gen">MG988623</ext-link>
                </td><td rowspan="1" colspan="1">
                  <abbrev xmlns:xlink="http://www.w3.org/1999/xlink" xlink:title="cytochrome oxidase gene" id="ABBRID0EHSAE" xlink:type="simple">COI</abbrev>
                </td><td rowspan="1" colspan="1">Jul-2013</td></tr><tr><td rowspan="1" colspan="1" style="color: #396ba6">
                  <ext-link xmlns:xlink="http://www.w3.org/1999/xlink" xlink:type="simple" xlink:href="MG988894" ext-link-type="gen">MG988894</ext-link>
                </td><td rowspan="1" colspan="1">cytB</td><td rowspan="1" colspan="1">Jul-2013</td></tr><tr><td rowspan="1" colspan="1">
                  <italic>
                    <tp:taxon-name><tp:taxon-name-part taxon-name-part-type="genus" reg="Acizzia">Acizzia</tp:taxon-name-part><tp:taxon-name-part taxon-name-part-type="species" reg="hakeae">hakeae</tp:taxon-name-part></tp:taxon-name>
                  </italic>
                </td><td rowspan="1" colspan="1">
                  <tp:taxon-name><tp:taxon-name-part taxon-name-part-type="family">Psyllidae</tp:taxon-name-part></tp:taxon-name>
                </td><td rowspan="1" colspan="1" style="color: #396ba6">
                  <bold>
                    <ext-link xmlns:xlink="http://www.w3.org/1999/xlink" xlink:type="simple" xlink:href="PQ999102" ext-link-type="gen">PQ999102</ext-link>
                  </bold>
                </td><td rowspan="1" colspan="1">
                  <abbrev xmlns:xlink="http://www.w3.org/1999/xlink" xlink:title="cytochrome oxidase gene" id="ABBRID0ELUAE" xlink:type="simple">COI</abbrev>
                </td><td rowspan="1" colspan="1">Nov-2024</td></tr><tr><td rowspan="1" colspan="1"><italic><tp:taxon-name><tp:taxon-name-part taxon-name-part-type="genus" reg="Acizzia">Acizzia</tp:taxon-name-part></tp:taxon-name></italic> sp. A</td><td rowspan="1" colspan="1">
                  <tp:taxon-name><tp:taxon-name-part taxon-name-part-type="family">Psyllidae</tp:taxon-name-part></tp:taxon-name>
                </td><td rowspan="1" colspan="1" style="color: #396ba6">
                  <bold>
                    <ext-link xmlns:xlink="http://www.w3.org/1999/xlink" xlink:type="simple" xlink:href="OR558303" ext-link-type="gen">OR558303</ext-link>
                  </bold>
                </td><td rowspan="1" colspan="1">
                  <abbrev xmlns:xlink="http://www.w3.org/1999/xlink" xlink:title="cytochrome oxidase gene" id="ABBRID0E1VAE" xlink:type="simple">COI</abbrev>
                </td><td rowspan="1" colspan="1">Oct-2022</td></tr><tr><td rowspan="1" colspan="1"><italic><tp:taxon-name><tp:taxon-name-part taxon-name-part-type="genus" reg="Acizzia">Acizzia</tp:taxon-name-part></tp:taxon-name></italic> sp. B</td><td rowspan="1" colspan="1">
                  <tp:taxon-name><tp:taxon-name-part taxon-name-part-type="family">Psyllidae</tp:taxon-name-part></tp:taxon-name>
                </td><td rowspan="1" colspan="1" style="color: #396ba6">
                  <bold><ext-link xmlns:xlink="http://www.w3.org/1999/xlink" xlink:type="simple" xlink:href="OR558297" ext-link-type="gen">OR558297</ext-link>–<ext-link xmlns:xlink="http://www.w3.org/1999/xlink" xlink:type="simple" xlink:href="OR558300" ext-link-type="gen">OR558300</ext-link></bold>
                </td><td rowspan="1" colspan="1">
                  <abbrev xmlns:xlink="http://www.w3.org/1999/xlink" xlink:title="cytochrome oxidase gene" id="ABBRID0ENXAE" xlink:type="simple">COI</abbrev>
                </td><td rowspan="1" colspan="1">Feb-2023</td></tr><tr><td rowspan="4" colspan="1"><italic><tp:taxon-name><tp:taxon-name-part taxon-name-part-type="genus" reg="Acizzia">Acizzia</tp:taxon-name-part><tp:taxon-name-part taxon-name-part-type="species" reg="aliceae">aliceae</tp:taxon-name-part></tp:taxon-name></italic> Percy &amp; Martoni, sp. nov.</td><td rowspan="4" colspan="1">
                  <tp:taxon-name><tp:taxon-name-part taxon-name-part-type="family">Psyllidae</tp:taxon-name-part></tp:taxon-name>
                </td><td rowspan="1" colspan="1" style="color: #396ba6">
                  <bold><ext-link xmlns:xlink="http://www.w3.org/1999/xlink" xlink:type="simple" xlink:href="OR558301" ext-link-type="gen">OR558301</ext-link>, <ext-link xmlns:xlink="http://www.w3.org/1999/xlink" xlink:type="simple" xlink:href="OR558302" ext-link-type="gen">OR558302</ext-link>; <ext-link xmlns:xlink="http://www.w3.org/1999/xlink" xlink:type="simple" xlink:href="OR558308" ext-link-type="gen">OR558308</ext-link>, <ext-link xmlns:xlink="http://www.w3.org/1999/xlink" xlink:type="simple" xlink:href="OR558309" ext-link-type="gen">OR558309</ext-link></bold>
                </td><td rowspan="1" colspan="1">
                  <abbrev xmlns:xlink="http://www.w3.org/1999/xlink" xlink:title="cytochrome oxidase gene" id="ABBRID0EOZAE" xlink:type="simple">COI</abbrev>
                  <break/>
                  <abbrev xmlns:xlink="http://www.w3.org/1999/xlink" xlink:title="cytochrome oxidase gene" id="ABBRID0EUZAE" xlink:type="simple">COI</abbrev>
                </td><td rowspan="1" colspan="1">Feb-2023; Oct-2022</td></tr><tr><td rowspan="1" colspan="1" style="color: #396ba6">
                  <ext-link xmlns:xlink="http://www.w3.org/1999/xlink" xlink:type="simple" xlink:href="MG988625" ext-link-type="gen">MG988625</ext-link>
                </td><td rowspan="1" colspan="1">
                  <abbrev xmlns:xlink="http://www.w3.org/1999/xlink" xlink:title="cytochrome oxidase gene" id="ABBRID0EJ1AE" xlink:type="simple">COI</abbrev>
                </td><td rowspan="1" colspan="1">Jul-2013</td></tr><tr><td rowspan="1" colspan="1" style="color: #396ba6">
                  <ext-link xmlns:xlink="http://www.w3.org/1999/xlink" xlink:type="simple" xlink:href="MG988895" ext-link-type="gen">MG988895</ext-link>
                </td><td rowspan="1" colspan="1">cytB</td><td rowspan="1" colspan="1">Jul-2013</td></tr><tr><td rowspan="1" colspan="1" style="color: #396ba6">
                  <bold>
                    <ext-link xmlns:xlink="http://www.w3.org/1999/xlink" xlink:type="simple" xlink:href="PQ754209" ext-link-type="gen">PQ754209</ext-link>
                  </bold>
                </td><td rowspan="1" colspan="1">mitogenome</td><td rowspan="1" colspan="1">Jul-2013</td></tr><tr><td rowspan="1" colspan="1">
                  <italic>
                    <tp:taxon-name><tp:taxon-name-part taxon-name-part-type="genus" reg="Heteropsylla">Heteropsylla</tp:taxon-name-part><tp:taxon-name-part taxon-name-part-type="species" reg="cubana">cubana</tp:taxon-name-part></tp:taxon-name>
                  </italic>
                </td><td rowspan="1" colspan="1">
                  <tp:taxon-name><tp:taxon-name-part taxon-name-part-type="family">Psyllidae</tp:taxon-name-part></tp:taxon-name>
                </td><td rowspan="1" colspan="1" style="color: #396ba6">
                  <bold><ext-link xmlns:xlink="http://www.w3.org/1999/xlink" xlink:type="simple" xlink:href="OR558320" ext-link-type="gen">OR558320</ext-link>, <ext-link xmlns:xlink="http://www.w3.org/1999/xlink" xlink:type="simple" xlink:href="OR558321" ext-link-type="gen">OR558321</ext-link></bold>
                </td><td rowspan="1" colspan="1">
                  <abbrev xmlns:xlink="http://www.w3.org/1999/xlink" xlink:title="cytochrome oxidase gene" id="ABBRID0EF4AE" xlink:type="simple">COI</abbrev>
                </td><td rowspan="1" colspan="1">Oct-2022</td></tr><tr><td rowspan="1" colspan="1">
                  <italic>
                    <tp:taxon-name><tp:taxon-name-part taxon-name-part-type="genus" reg="Bactericera">Bactericera</tp:taxon-name-part><tp:taxon-name-part taxon-name-part-type="species" reg="cockerelli">cockerelli</tp:taxon-name-part></tp:taxon-name>
                  </italic>
                </td><td rowspan="1" colspan="1">
                  <tp:taxon-name><tp:taxon-name-part taxon-name-part-type="family">Triozidae</tp:taxon-name-part></tp:taxon-name>
                </td><td rowspan="1" colspan="1" style="color: #396ba6">
                  <bold><ext-link xmlns:xlink="http://www.w3.org/1999/xlink" xlink:type="simple" xlink:href="OR558318" ext-link-type="gen">OR558318</ext-link>, <ext-link xmlns:xlink="http://www.w3.org/1999/xlink" xlink:type="simple" xlink:href="OR558319" ext-link-type="gen">OR558319</ext-link></bold>
                </td><td rowspan="1" colspan="1">
                  <abbrev xmlns:xlink="http://www.w3.org/1999/xlink" xlink:title="cytochrome oxidase gene" id="ABBRID0E35AE" xlink:type="simple">COI</abbrev>
                </td><td rowspan="1" colspan="1">Mar-2022</td></tr><tr><td rowspan="3" colspan="1">
                  <italic>
                    <tp:taxon-name><tp:taxon-name-part taxon-name-part-type="genus" reg="Powellia">Powellia</tp:taxon-name-part><tp:taxon-name-part taxon-name-part-type="species" reg="vitreoradiata">vitreoradiata</tp:taxon-name-part></tp:taxon-name>
                  </italic>
                </td><td rowspan="3" colspan="1">
                  <tp:taxon-name><tp:taxon-name-part taxon-name-part-type="family">Triozidae</tp:taxon-name-part></tp:taxon-name>
                </td><td rowspan="1" colspan="1" style="color: #396ba6">
                  <bold><ext-link xmlns:xlink="http://www.w3.org/1999/xlink" xlink:type="simple" xlink:href="OR558316" ext-link-type="gen">OR558316</ext-link>, <ext-link xmlns:xlink="http://www.w3.org/1999/xlink" xlink:type="simple" xlink:href="OR558317" ext-link-type="gen">OR558317</ext-link></bold>
                </td><td rowspan="1" colspan="1">
                  <abbrev xmlns:xlink="http://www.w3.org/1999/xlink" xlink:title="cytochrome oxidase gene" id="ABBRID0EUAAG" xlink:type="simple">COI</abbrev>
                </td><td rowspan="1" colspan="1">Oct-2022</td></tr><tr><td rowspan="1" colspan="1" style="color: #396ba6">
                  <ext-link xmlns:xlink="http://www.w3.org/1999/xlink" xlink:type="simple" xlink:href="KY294138" ext-link-type="gen">KY294138</ext-link>
                </td><td rowspan="1" colspan="1">
                  <abbrev xmlns:xlink="http://www.w3.org/1999/xlink" xlink:title="cytochrome oxidase gene" id="ABBRID0EKBAG" xlink:type="simple">COI</abbrev>
                </td><td rowspan="1" colspan="1">Dec-2012</td></tr><tr><td rowspan="1" colspan="1" style="color: #396ba6">
                  <ext-link xmlns:xlink="http://www.w3.org/1999/xlink" xlink:type="simple" xlink:href="KY294622" ext-link-type="gen">KY294622</ext-link>
                </td><td rowspan="1" colspan="1">cytB</td><td rowspan="1" colspan="1">Dec-2012</td></tr></tbody></table></table-wrap><fig id="F7" position="float" orientation="portrait"><object-id xmlns:xlink="http://www.w3.org/1999/xlink" content-type="doi" xlink:type="simple">10.3897/zookeys.1238.124535.figure7</object-id><object-id xmlns:xlink="http://www.w3.org/1999/xlink" content-type="zenodo_dep_id" xlink:type="simple">15479164</object-id><object-id xmlns:xlink="http://www.w3.org/1999/xlink" content-type="arpha" xlink:type="simple">24622948-E112-540F-9DDA-8AF0C43DB371</object-id><label>Figure 7.</label><caption><p>Psyllids on their host plants <bold>A</bold> damage caused by the open pit galls of <italic><tp:taxon-name><tp:taxon-name-part taxon-name-part-type="genus" reg="Pseudophacopteron">Pseudophacopteron</tp:taxon-name-part><tp:taxon-name-part taxon-name-part-type="species" reg="aewagriini">aewagriini</tp:taxon-name-part></tp:taxon-name></italic> Percy &amp; Martoni, sp. nov. on the leaves of <italic><tp:taxon-name><tp:taxon-name-part taxon-name-part-type="genus" reg="Alyxia">Alyxia</tp:taxon-name-part><tp:taxon-name-part taxon-name-part-type="species" reg="gynopogon">gynopogon</tp:taxon-name-part></tp:taxon-name></italic><bold>B</bold> same, detail of distribution of galls on the upper leaf surface <bold>C</bold> close up of immatures (orange) seated in the pit galls on the upper leaf surface <bold>D</bold> lerp of <italic><tp:taxon-name><tp:taxon-name-part taxon-name-part-type="genus" reg="Cardiaspina">Cardiaspina</tp:taxon-name-part><tp:taxon-name-part taxon-name-part-type="species" reg="fiscella">fiscella</tp:taxon-name-part></tp:taxon-name></italic> on leaves of <italic><tp:taxon-name><tp:taxon-name-part taxon-name-part-type="genus" reg="Eucalyptus">Eucalyptus</tp:taxon-name-part></tp:taxon-name></italic> sp., the lerp is built by the immatures which live underneath until adulthood <bold>E</bold> cluster of both immatures and adults of <italic><tp:taxon-name><tp:taxon-name-part taxon-name-part-type="genus" reg="Mesohomotoma">Mesohomotoma</tp:taxon-name-part><tp:taxon-name-part taxon-name-part-type="species" reg="hibisci">hibisci</tp:taxon-name-part></tp:taxon-name></italic> on the new growth of <italic><tp:taxon-name><tp:taxon-name-part taxon-name-part-type="genus" reg="Hibiscus">Hibiscus</tp:taxon-name-part><tp:taxon-name-part taxon-name-part-type="species" reg="tiliaceus">tiliaceus</tp:taxon-name-part></tp:taxon-name></italic> showing production of white waxy filaments <bold>F</bold> damage caused by <italic><tp:taxon-name><tp:taxon-name-part taxon-name-part-type="genus" reg="Powellia">Powellia</tp:taxon-name-part><tp:taxon-name-part taxon-name-part-type="species" reg="vitreoradiata">vitreoradiata</tp:taxon-name-part></tp:taxon-name></italic> on <italic><tp:taxon-name><tp:taxon-name-part taxon-name-part-type="genus" reg="Pittosporum">Pittosporum</tp:taxon-name-part><tp:taxon-name-part taxon-name-part-type="species" reg="bracteolatum">bracteolatum</tp:taxon-name-part></tp:taxon-name></italic>, showing the presence of shallow pit galls.</p></caption><graphic xmlns:xlink="http://www.w3.org/1999/xlink" xlink:href="zookeys-1238-297_article-124535__-g007.jpg" id="oo_1333011.jpg" position="float" orientation="portrait" xlink:type="simple"><uri content-type="original_file" xlink:type="simple">https://binary.pensoft.net/fig/1333011</uri></graphic></fig></tp:treatment-sec><ref-list><ref id="B80"><mixed-citation xmlns:xlink="http://www.w3.org/1999/xlink" xlink:type="simple"><person-group><name name-style="western"><surname>Malenovský</surname><given-names>I</given-names></name></person-group> (<year>2008</year>) <source>Taxonomie a systematika mer čeledi Phacopteronidae (Hemiptera: Psylloidea). Taxonomy and systematics of the jumping plant-lice of the family Phacopteronidae (Hemiptera: Psylloidea).</source><publisher-name>PhD thesis</publisher-name>, <publisher-loc>Faculty of Science, Masaryk University, Brno, Czechia</publisher-loc>, <size units="page">287 pp</size>. <ext-link xlink:type="simple" ext-link-type="doi" xlink:href="10.11646/zootaxa.2086.1.1">https://doi.org/10.11646/zootaxa.2086.1.1</ext-link></mixed-citation></ref><ref id="B81"><mixed-citation xmlns:xlink="http://www.w3.org/1999/xlink" xlink:type="simple"><person-group><name name-style="western"><surname>Malenovský</surname><given-names>I</given-names></name><name name-style="western"><surname>Burckhardt</surname><given-names>D</given-names></name></person-group> (<year>2009</year>) <article-title>A review of the Afrotropical jumping plant-lice of the Phacopteronidae (Hemiptera: Psylloidea).</article-title><source>Zootaxa</source><volume>2086</volume>(<issue>1</issue>): <fpage>1</fpage>–<lpage>74</lpage>. <ext-link xlink:type="simple" ext-link-type="doi" xlink:href="10.11646/zootaxa.2086.1.1">https://doi.org/10.11646/zootaxa.2086.1.1</ext-link></mixed-citation></ref><ref id="B82"><mixed-citation xmlns:xlink="http://www.w3.org/1999/xlink" xlink:type="simple"><person-group><name name-style="western"><surname>Malenovský</surname><given-names>I</given-names></name><name name-style="western"><surname>Burckhardt</surname><given-names>D</given-names></name><name name-style="western"><surname>Queiroz</surname><given-names>DL</given-names></name><name name-style="western"><surname>Isaias</surname><given-names>RM</given-names></name><name name-style="western"><surname>Oliveira</surname><given-names>DC</given-names></name></person-group> (<year>2015</year>) <article-title>Descriptions of two new <italic>Pseudophacopteron</italic> species (Hemiptera: Psylloidea: Phacopteronidae) inducing galls on <italic>Aspidosperma</italic> (Apocynaceae) in Brazil.</article-title><source>Acta Entomologica Musei Nationalis Pragae</source><volume>55</volume>: <fpage>513</fpage>–<lpage>538</lpage>.</mixed-citation></ref><ref id="B38"><mixed-citation xmlns:xlink="http://www.w3.org/1999/xlink" xlink:type="simple">Eco Logical Australia (<year>2021</year>) <source>Norfolk Island Fire Management Plan.</source><publisher-name>Prepared for Department of Infrastructure</publisher-name>, <publisher-loc>Transport, Regional Development and Communications, Norfolk Island</publisher-loc>, <size units="page">74 pp</size>.</mixed-citation></ref><ref id="B123"><mixed-citation xmlns:xlink="http://www.w3.org/1999/xlink" xlink:type="simple"><person-group><name name-style="western"><surname>Petheram</surname><given-names>C</given-names></name><name name-style="western"><surname>Taylor</surname><given-names>A</given-names></name><name name-style="western"><surname>Hughes</surname><given-names>J</given-names></name><name name-style="western"><surname>Philip</surname><given-names>S</given-names></name><name name-style="western"><surname>Raiber</surname><given-names>M</given-names></name><name name-style="western"><surname>Tavener</surname><given-names>N</given-names></name><name name-style="western"><surname>Greenwood</surname><given-names>D</given-names></name><name name-style="western"><surname>Taylor</surname><given-names>N</given-names></name><name name-style="western"><surname>Wilson</surname><given-names>PR</given-names></name><name name-style="western"><surname>Turnadge</surname><given-names>C</given-names></name><name name-style="western"><surname>Yang</surname><given-names>A</given-names></name><name name-style="western"><surname>Seo</surname><given-names>L</given-names></name><name name-style="western"><surname>Davies</surname><given-names>P</given-names></name><name name-style="western"><surname>Vanderzalm</surname><given-names>J</given-names></name><name name-style="western"><surname>Davis</surname><given-names>A</given-names></name><name name-style="western"><surname>Crane</surname><given-names>P</given-names></name><name name-style="western"><surname>Gallant</surname><given-names>J</given-names></name><name name-style="western"><surname>Ahmed</surname><given-names>W</given-names></name><name name-style="western"><surname>Rogers</surname><given-names>L</given-names></name><name name-style="western"><surname>Ticehurst</surname><given-names>C</given-names></name><name name-style="western"><surname>Marvanek</surname><given-names>S</given-names></name><name name-style="western"><surname>Christoph</surname><given-names>G</given-names></name><name name-style="western"><surname>Bui</surname><given-names>E</given-names></name><name name-style="western"><surname>Grice</surname><given-names>T</given-names></name><name name-style="western"><surname>Crosbie</surname><given-names>R</given-names></name><name name-style="western"><surname>Metcalfe</surname><given-names>S</given-names></name><name name-style="western"><surname>Fitzpatrick</surname><given-names>R</given-names></name><name name-style="western"><surname>Schepen</surname><given-names>A</given-names></name><name name-style="western"><surname>Levick</surname><given-names>S</given-names></name><name name-style="western"><surname>Nobbs</surname><given-names>C</given-names></name><name name-style="western"><surname>Cahill</surname><given-names>K</given-names></name><name name-style="western"><surname>Vaze</surname><given-names>J</given-names></name></person-group> (<year>2020</year>) Norfolk Island Water Resource Assessment. A report to the Australian Government from the CSIRO Norfolk Island Water Resource Assessment. CSIRO, Australia.</mixed-citation></ref><ref id="B112"><mixed-citation xmlns:xlink="http://www.w3.org/1999/xlink" xlink:type="simple">NIRC (<year>2021</year>) <source>Argentine ant eradication strategy, Norfolk Island, 2022–2026.</source><publisher-name>Norfolk Island Regional Council</publisher-name>, <publisher-loc>Norfolk Island</publisher-loc>, <size units="page">27 pp</size>.</mixed-citation></ref><ref id="B66"><mixed-citation xmlns:xlink="http://www.w3.org/1999/xlink" xlink:type="simple">IUCN (<year>2012</year>) <source>IUCN Red List Categories and Criteria: Version 3.1. 2<sup>nd</sup> edn.</source><publisher-name>IUCN</publisher-name>, <publisher-loc>Gland, Switzerland and Cambridge, UK</publisher-loc>, <size units="page">32 pp</size>.</mixed-citation></ref><ref id="B121"><mixed-citation xmlns:xlink="http://www.w3.org/1999/xlink" xlink:type="simple"><person-group><name name-style="western"><surname>Percy</surname><given-names>DM</given-names></name><name name-style="western"><surname>Crampton-Platt</surname><given-names>A</given-names></name><name name-style="western"><surname>Sveinsson</surname><given-names>S</given-names></name><name name-style="western"><surname>Lemmon</surname><given-names>AR</given-names></name><name name-style="western"><surname>Lemmon</surname><given-names>EM</given-names></name><name name-style="western"><surname>Ouvrard</surname><given-names>D</given-names></name><name name-style="western"><surname>Burckhardt</surname><given-names>D</given-names></name></person-group> (<year>2018</year>) <article-title>Resolving the psyllid tree of life: Phylogenomic analyses of the superfamily Psylloidea (Hemiptera).</article-title><source>Systematic Entomology</source><volume>43</volume>(<issue>4</issue>): <fpage>762</fpage>–<lpage>776</lpage>. <ext-link xlink:type="simple" ext-link-type="doi" xlink:href="10.1111/syen.12302">https://doi.org/10.1111/syen.12302</ext-link></mixed-citation></ref><ref id="B99"><mixed-citation xmlns:xlink="http://www.w3.org/1999/xlink" xlink:type="simple"><person-group><name name-style="western"><surname>Maynard</surname><given-names>GV</given-names></name><name name-style="western"><surname>Lepschi</surname><given-names>BJ</given-names></name><name name-style="western"><surname>Malfroy</surname><given-names>SF</given-names></name></person-group> (<year>2018</year>) <article-title>Norfolk Island quarantine survey 2012-2014 – a comprehensive assessment of an isolated subtropical island.</article-title><source>Proceedings of the Linnean Society of New South Wales</source><volume>140</volume>: <fpage>7</fpage>–<lpage>243</lpage>. <ext-link xlink:type="simple" ext-link-type="uri" xlink:href="https://biostor.org/reference/260629">https://biostor.org/reference/260629</ext-link></mixed-citation></ref><ref id="B120"><mixed-citation xmlns:xlink="http://www.w3.org/1999/xlink" xlink:type="simple"><person-group><name name-style="western"><surname>Percy</surname><given-names>DM</given-names></name><name name-style="western"><surname>Butterill</surname><given-names>PT</given-names></name><name name-style="western"><surname>Malenovský</surname><given-names>I</given-names></name></person-group> (<year>2016</year>) <article-title>Three new species of gall-forming psyllids (Hemiptera: Psylloidea) from Papua New Guinea, with new records and notes on related species.</article-title><source>Journal of Natural History</source><volume>50</volume>(<issue>17-18</issue>): <fpage>1073</fpage>–<lpage>1101</lpage>. <ext-link xlink:type="simple" ext-link-type="doi" xlink:href="10.1080/00222933.2015.1104394">https://doi.org/10.1080/00222933.2015.1104394</ext-link></mixed-citation></ref><ref id="B77"><mixed-citation xmlns:xlink="http://www.w3.org/1999/xlink" xlink:type="simple"><person-group><name name-style="western"><surname>Luo</surname><given-names>X</given-names></name><name name-style="western"><surname>Cai</surname><given-names>W</given-names></name><name name-style="western"><surname>Qiao</surname><given-names>G</given-names></name></person-group> (<year>2018</year>) <article-title>The psyllid genus <italic>Pseudophacopteron</italic> (Hemiptera: Psylloidea) from China.</article-title><source>Journal of Natural History</source><volume>52</volume>(<issue>9–10</issue>): <fpage>587</fpage>–<lpage>605</lpage>. <ext-link xlink:type="simple" ext-link-type="doi" xlink:href="10.1080/00222933.2018.1439539">https://doi.org/10.1080/00222933.2018.1439539</ext-link></mixed-citation></ref><ref id="B6"><mixed-citation xmlns:xlink="http://www.w3.org/1999/xlink" xlink:type="simple"><person-group><name name-style="western"><surname>Braza</surname><given-names>RD</given-names></name><name name-style="western"><surname>Calilung</surname><given-names>VJ</given-names></name></person-group> (<year>1981</year>) <article-title>Some Philippine psyllids (Psyllidae: Homoptera).</article-title><source>Philippine Entomologist</source><volume>4</volume>(<issue>5</issue>): <fpage>319</fpage>–<lpage>360</lpage>. <ext-link xlink:type="simple" ext-link-type="doi" xlink:href="10.59852/tpe-a129v4i5">https://doi.org/10.59852/tpe-a129v4i5</ext-link></mixed-citation></ref><ref id="B62"><mixed-citation xmlns:xlink="http://www.w3.org/1999/xlink" xlink:type="simple"><person-group><name name-style="western"><surname>Hollis</surname><given-names>D</given-names></name></person-group> (<year>2004</year>) <source>Australian Psylloidea: Jumping Plantlice and Lerp Insects.</source><publisher-name>Australian Biological Resources Study</publisher-name>, <publisher-loc>Canberra</publisher-loc>, <size units="page">216 pp</size>.</mixed-citation></ref></ref-list></tp:taxon-treatment>
