# Supplementary material for: ﻿An annotated checklist of the psyllids (Hemiptera, Psylloidea) of Norfolk Island with keys to species, new records, and descriptions of two new endemic species
Source: Zookeys. 2025 May 19;1238:297–348. doi: 10.3897/zookeys.1238.124535 (PMC12123370; doi:10.3897/zookeys.1238.124535)
Supplement: XML Treatment for Acizzia aliceae [file zookeys.1238.124535-treatment2.xml]

<!DOCTYPE tp:taxon-treatment
  PUBLIC "-//TaxonX//DTD Taxonomic Treatment Publishing DTD v0 20100105//EN" "tax-treatment-NSO.dtd">
<tp:taxon-treatment xmlns:tp="http://www.plazi.org/taxpub"><tp:treatment-meta><kwd-group><label>Taxon classification</label><kwd>
                    <named-content content-type="kingdom">Animalia</named-content>
                  </kwd><kwd>
                    <named-content content-type="order">Hemiptera</named-content>
                  </kwd><kwd>
                    <named-content content-type="family">Aphalaridae</named-content>
                  </kwd></kwd-group><mixed-citation publication-type="journal"><person-group><name><surname>Martoni</surname><given-names>Francesco</given-names></name><name><surname>Tweed</surname><given-names>James M. H.</given-names></name><name><surname>Blacket</surname><given-names>Mark J.</given-names></name><name><surname>Percy</surname><given-names>Diana M.</given-names></name></person-group><article-title>﻿An annotated checklist of the psyllids (<tp:taxon-name><tp:taxon-name-part taxon-name-part-type="order">Hemiptera</tp:taxon-name-part></tp:taxon-name>, <tp:taxon-name><tp:taxon-name-part taxon-name-part-type="superfamily">Psylloidea</tp:taxon-name-part></tp:taxon-name>) of Norfolk Island with keys to species, new records, and descriptions of two new endemic species</article-title><source>Zookeys</source><day>19</day><month>05</month><year>2025</year><volume>1238</volume><fpage>297</fpage><lpage>348</lpage><pub-id pub-id-type="doi">10.3897/zookeys.1238.124535</pub-id></mixed-citation></tp:treatment-meta><tp:nomenclature><label>﻿</label><tp:taxon-name>
                  <object-id xmlns:xlink="http://www.w3.org/1999/xlink" content-type="arpha" xlink:type="simple">40FB2815-B957-569A-B37D-133C264A8180</object-id>
                  <tp:taxon-name-part taxon-name-part-type="genus" reg="Acizzia">Acizzia</tp:taxon-name-part>
                  <tp:taxon-name-part taxon-name-part-type="species" reg="aliceae">aliceae</tp:taxon-name-part>
                  <object-id xmlns:xlink="http://www.w3.org/1999/xlink" content-type="zoobank" xlink:type="simple">https://zoobank.org/78148BA0-595A-46F3-8664-B06C8203A406</object-id>
                </tp:taxon-name><tp:taxon-authority>Percy &amp; Martoni</tp:taxon-authority><tp:taxon-status xmlns:xlink="http://www.w3.org/1999/xlink" xlink:type="simple">sp. nov.</tp:taxon-status><xref ref-type="fig" rid="F12">Figs 12</xref><xref ref-type="fig" rid="F13">, 13</xref><xref ref-type="fig" rid="F14">, 14</xref></tp:nomenclature><tp:treatment-sec sec-type="type locality" id="SECID0EABDI"><title>Type locality.</title><p>Norfolk Island, Norfolk Island National Park, Summit Track, on <italic><tp:taxon-name><tp:taxon-name-part taxon-name-part-type="genus" reg="Dodonaea">Dodonaea</tp:taxon-name-part><tp:taxon-name-part taxon-name-part-type="species" reg="viscosa">viscosa</tp:taxon-name-part></tp:taxon-name></italic> growing on side of the track. Collected by sweeping plant branch using a net.</p></tp:treatment-sec><tp:treatment-sec sec-type="type material" id="SECID0ERBDI"><title>Type material.</title><p><bold><italic>Holotype</italic></bold> : Norfolk Island • adult ♂; Norfolk Island National Park, Summit Track; 19 Oct. 2022; Francesco Martoni leg.; on <italic><tp:taxon-name><tp:taxon-name-part taxon-name-part-type="genus" reg="Dodonaea">Dodonaea</tp:taxon-name-part><tp:taxon-name-part taxon-name-part-type="species" reg="viscosa">viscosa</tp:taxon-name-part></tp:taxon-name></italic>; sweeping; entire specimen mounted on card triangle, deposited at <named-content xmlns:xlink="http://www.w3.org/1999/xlink" content-type="dwc:institutional_code" xlink:title="Victorian Agricultural Insect Collection" xlink:href="http://grbio.org/institution/victorian-agricultural-insect-collection" xlink:type="simple">VAIC</named-content>. Labels: “Norfolk Island N.P. / Summit Track / 19-Oct-2022 F. Martoni / On <italic><tp:taxon-name><tp:taxon-name-part taxon-name-part-type="genus" reg="Dodonaea">Dodonaea</tp:taxon-name-part><tp:taxon-name-part taxon-name-part-type="species" reg="viscosa">viscosa</tp:taxon-name-part></tp:taxon-name></italic>” (Printed on white card); “HOLOTYPE ♂ / <italic><tp:taxon-name><tp:taxon-name-part taxon-name-part-type="genus" reg="Acizzia">Acizzia</tp:taxon-name-part><tp:taxon-name-part taxon-name-part-type="species" reg="aliceae">aliceae</tp:taxon-name-part></tp:taxon-name></italic> / Percy &amp; Martoni 2025” (Printed on red card). <bold><italic>Paratypes</italic></bold>: Norfolk Island • 5 ♂♂, 5 ♀♀; same data as the holotype; dissected specimens mounted on microscope slides deposited at <named-content xmlns:xlink="http://www.w3.org/1999/xlink" content-type="dwc:institutional_code" xlink:title="Victorian Agricultural Insect Collection" xlink:href="http://grbio.org/institution/victorian-agricultural-insect-collection" xlink:type="simple">VAIC</named-content> • 1 adult ♂, 2 adult ♀♀; same data as the holotype; entire specimens mounted on card triangle, deposited at <named-content xmlns:xlink="http://www.w3.org/1999/xlink" content-type="dwc:institutional_code" xlink:title="Australian National Insect Collection" xlink:href="http://grbio.org/institution/australian-national-insect-collection" xlink:type="simple">ANIC</named-content> • 2 adult ♂♂, 3 adult ♀♀; same data as the holotype; entire specimens preserved in ethanol, deposited at <named-content xmlns:xlink="http://www.w3.org/1999/xlink" content-type="dwc:institutional_code" xlink:title="Naturhistorisches Museum of Basel" xlink:href="http://grbio.org/institution/naturhistorisches-museum-basel-0" xlink:type="simple">NHMB</named-content> • 9 adult ♂♂, 4 adult ♀♀, 1 immature; Norfolk Island, 17 Rocky Point Rd; 19 Feb. 2023; James M.H Tweed leg.; on <italic><tp:taxon-name><tp:taxon-name-part taxon-name-part-type="genus" reg="Dodonaea">Dodonaea</tp:taxon-name-part><tp:taxon-name-part taxon-name-part-type="species" reg="viscosa">viscosa</tp:taxon-name-part></tp:taxon-name></italic>; entire specimens preserved in ethanol, deposited at <named-content xmlns:xlink="http://www.w3.org/1999/xlink" content-type="dwc:institutional_code" xlink:title="Victorian Agricultural Insect Collection" xlink:href="http://grbio.org/institution/victorian-agricultural-insect-collection" xlink:type="simple">VAIC</named-content> • 57 adult ♂♂, 51 adult ♀♀, 18 immatures; Norfolk Island National Park, Captain Cook Rd gate; 06 Nov. 2023; James M.H. Tweed leg.; on <italic><tp:taxon-name><tp:taxon-name-part taxon-name-part-type="genus" reg="Dodonaea">Dodonaea</tp:taxon-name-part><tp:taxon-name-part taxon-name-part-type="species" reg="viscosa">viscosa</tp:taxon-name-part></tp:taxon-name></italic>; entire specimens preserved in ethanol, deposited at <named-content xmlns:xlink="http://www.w3.org/1999/xlink" content-type="dwc:institutional_code" xlink:title="Victorian Agricultural Insect Collection" xlink:href="http://grbio.org/institution/victorian-agricultural-insect-collection" xlink:type="simple">VAIC</named-content> • 6 adult ♂♂, 2 adult ♀♀, 1 immature; Selwyn Pine Road, Highlands Ecolodge; 22 Dec. 2012; Laurence Mound leg.; on <italic><tp:taxon-name><tp:taxon-name-part taxon-name-part-type="genus" reg="Dodonaea">Dodonaea</tp:taxon-name-part><tp:taxon-name-part taxon-name-part-type="species" reg="viscosa">viscosa</tp:taxon-name-part></tp:taxon-name></italic>; NI-2012-9; entire specimens preserved in ethanol, deposited at <named-content xmlns:xlink="http://www.w3.org/1999/xlink" content-type="dwc:institutional_code" xlink:title="University of British Columbia" xlink:href="http://grbio.org/institution/university-british-columbia" xlink:type="simple">DMPC</named-content> • 6 adult ♂♂, 3 adult ♀♀; Selwyn Pine Road, Highlands Ecolodge; 8 Jul. 2013; Laurence Mound leg.; on <italic><tp:taxon-name><tp:taxon-name-part taxon-name-part-type="genus" reg="Dodonaea">Dodonaea</tp:taxon-name-part><tp:taxon-name-part taxon-name-part-type="species" reg="viscosa">viscosa</tp:taxon-name-part></tp:taxon-name></italic>; LAM5744; entire specimens preserved in ethanol, deposited at <named-content xmlns:xlink="http://www.w3.org/1999/xlink" content-type="dwc:institutional_code" xlink:title="University of British Columbia" xlink:href="http://grbio.org/institution/university-british-columbia" xlink:type="simple">DMPC</named-content> • 4 adult ♂♂, 3 adult ♀♀, Taylor’s Road, Burnt Pine Park; 10 Jul. 2013; Alice Wells leg.; on <tp:taxon-name><tp:taxon-name-part taxon-name-part-type="genus" reg="Dodonaea">Dodonaea</tp:taxon-name-part><tp:taxon-name-part taxon-name-part-type="species" reg="viscosa">viscosa</tp:taxon-name-part><tp:taxon-name-part taxon-name-part-type="infraspecific-rank">subsp.</tp:taxon-name-part><tp:taxon-name-part taxon-name-part-type="subspecies" reg="viscosa">viscosa</tp:taxon-name-part></tp:taxon-name>; AW-12-83; entire specimens preserved in ethanol, deposited at <named-content xmlns:xlink="http://www.w3.org/1999/xlink" content-type="dwc:institutional_code" xlink:title="University of British Columbia" xlink:href="http://grbio.org/institution/university-british-columbia" xlink:type="simple">DMPC</named-content> • 2 adult ♂♂, 1 adult ♀; Norfolk Island Captain Cook’s Landing; 11 Jul. 2013; Alice Wells leg.; on <tp:taxon-name><tp:taxon-name-part taxon-name-part-type="genus" reg="Dodonaea">Dodonaea</tp:taxon-name-part><tp:taxon-name-part taxon-name-part-type="species" reg="viscosa">viscosa</tp:taxon-name-part><tp:taxon-name-part taxon-name-part-type="infraspecific-rank">subsp.</tp:taxon-name-part><tp:taxon-name-part taxon-name-part-type="subspecies" reg="viscosa">viscosa</tp:taxon-name-part></tp:taxon-name>; AW-12-90; entire specimens preserved in ethanol, deposited at <named-content xmlns:xlink="http://www.w3.org/1999/xlink" content-type="dwc:institutional_code" xlink:title="University of British Columbia" xlink:href="http://grbio.org/institution/university-british-columbia" xlink:type="simple">DMPC</named-content> • 13 adult ♂♂, 9 adult ♀♀; J.E. Road, Highlands Lodge; 22 Oct. 2013; Alice Wells leg.; on <italic><tp:taxon-name><tp:taxon-name-part taxon-name-part-type="genus" reg="Dodonaea">Dodonaea</tp:taxon-name-part><tp:taxon-name-part taxon-name-part-type="species" reg="viscosa">viscosa</tp:taxon-name-part></tp:taxon-name></italic>; AW-008; entire specimens preserved in ethanol, deposited at <named-content xmlns:xlink="http://www.w3.org/1999/xlink" content-type="dwc:institutional_code" xlink:title="University of British Columbia" xlink:href="http://grbio.org/institution/university-british-columbia" xlink:type="simple">DMPC</named-content>. All paratypes are labelled as “PARATYPE ♂-♀ / <italic><tp:taxon-name><tp:taxon-name-part taxon-name-part-type="genus" reg="Acizzia">Acizzia</tp:taxon-name-part><tp:taxon-name-part taxon-name-part-type="species" reg="aliceae">aliceae</tp:taxon-name-part></tp:taxon-name></italic> / Percy &amp; Martoni 2025” (Printed on blue card).</p></tp:treatment-sec><tp:treatment-sec sec-type="diagnosis" id="SECID0E2HDI"><title>Diagnosis.</title><p>Although a number of undescribed species of <italic><tp:taxon-name><tp:taxon-name-part taxon-name-part-type="genus" reg="Acizzia">Acizzia</tp:taxon-name-part></tp:taxon-name></italic> associated with <italic><tp:taxon-name><tp:taxon-name-part taxon-name-part-type="genus" reg="Dodonaea">Dodonaea</tp:taxon-name-part></tp:taxon-name></italic> have been reported recently, and are in the process of being described (<xref ref-type="bibr" rid="B100">McClelland et al. 2025</xref>), the only currently described species of <italic><tp:taxon-name><tp:taxon-name-part taxon-name-part-type="genus" reg="Acizzia">Acizzia</tp:taxon-name-part></tp:taxon-name></italic> associated with <italic><tp:taxon-name><tp:taxon-name-part taxon-name-part-type="genus" reg="Dodonaea">Dodonaea</tp:taxon-name-part></tp:taxon-name></italic> is <italic><tp:taxon-name><tp:taxon-name-part taxon-name-part-type="genus" reg="Acizzia">Acizzia</tp:taxon-name-part><tp:taxon-name-part taxon-name-part-type="species" reg="dodonaeae">dodonaeae</tp:taxon-name-part></tp:taxon-name></italic> (Tuthill, 1952). Geographically, distributions of <italic><tp:taxon-name><tp:taxon-name-part taxon-name-part-type="genus" reg="Acizzia">A.</tp:taxon-name-part><tp:taxon-name-part taxon-name-part-type="species" reg="aliceae">aliceae</tp:taxon-name-part></tp:taxon-name></italic> and <italic><tp:taxon-name><tp:taxon-name-part taxon-name-part-type="genus" reg="Acizzia">A.</tp:taxon-name-part><tp:taxon-name-part taxon-name-part-type="species" reg="dodonaeae">dodonaeae</tp:taxon-name-part></tp:taxon-name></italic> do not overlap, and the two species are easily distinguished morphologically due to the absence of any wing pattern in <italic><tp:taxon-name><tp:taxon-name-part taxon-name-part-type="genus" reg="Acizzia">A.</tp:taxon-name-part><tp:taxon-name-part taxon-name-part-type="species" reg="aliceae">aliceae.</tp:taxon-name-part></tp:taxon-name></italic> Furthermore, the male parameres of <italic><tp:taxon-name><tp:taxon-name-part taxon-name-part-type="genus" reg="Acizzia">A.</tp:taxon-name-part><tp:taxon-name-part taxon-name-part-type="species" reg="aliceae">aliceae</tp:taxon-name-part></tp:taxon-name></italic> are broader and less sinuous than those of <italic><tp:taxon-name><tp:taxon-name-part taxon-name-part-type="genus" reg="Acizzia">A.</tp:taxon-name-part><tp:taxon-name-part taxon-name-part-type="species" reg="dodonaeae">dodonaeae</tp:taxon-name-part></tp:taxon-name></italic>, while the female proctiger is less arched posteriorly (<xref ref-type="bibr" rid="B145">Tuthill 1952</xref>).</p></tp:treatment-sec><tp:treatment-sec sec-type="description" id="SECID0EHLDI"><title>Description.</title><p><bold><italic>Colouration</italic>.</bold> Adult. Body generally pale to dark green (dried or ethanol-preserved material yellow); dorsum of thorax varying from a dark green to a dark brown (Fig. <xref ref-type="fig" rid="F12">12A–D</xref>), pronotum, mesopraescutum and mesoscutum all with longitudinal parallel darker bands. Abdomen lighter coloured. Antennal segments 1 and 2 lighter, segments 3–7 darkening apically, segments 8–10 uniformly dark (Fig. <xref ref-type="fig" rid="F12">12B–D</xref>). Wings hyaline, often yellowish, with darker veins and radular areas (Fig. <xref ref-type="fig" rid="F12">12E, F</xref>). Male terminalia pale, with paramere tips darker (Fig. <xref ref-type="fig" rid="F12">12A, C</xref>). Female terminalia pale, with tip of proctiger darker (Fig. <xref ref-type="fig" rid="F12">12B, D</xref>).</p><fig id="F12" position="float" orientation="portrait"><object-id xmlns:xlink="http://www.w3.org/1999/xlink" content-type="doi" xlink:type="simple">10.3897/zookeys.1238.124535.figures12</object-id><object-id xmlns:xlink="http://www.w3.org/1999/xlink" content-type="zenodo_dep_id" xlink:type="simple">15479138</object-id><object-id xmlns:xlink="http://www.w3.org/1999/xlink" content-type="arpha" xlink:type="simple">076B9836-9435-5516-9354-9CD7A54082C2</object-id><label>Figures 12.</label><caption><p>Adults of <italic><tp:taxon-name><tp:taxon-name-part taxon-name-part-type="genus" reg="Acizzia">Acizzia</tp:taxon-name-part><tp:taxon-name-part taxon-name-part-type="species" reg="aliceae">aliceae</tp:taxon-name-part></tp:taxon-name></italic> Percy &amp; Martoni, sp. nov. <bold>A</bold> adult lateral habitus of male <bold>B</bold> same, female <bold>C</bold> dorsal habitus of male <bold>D</bold> same, female <bold>E</bold> fore wing of male <bold>F</bold> same, female <bold>G</bold> immature habitus showing placement of long capitate setae on abdomen and wing pads <bold>H</bold> metatibiotarsus of immature <bold>I</bold> antenna of immature <bold>J</bold> circumanal ring of immature. Scale bars: 1 mm (<bold>A–D</bold>); 0.5 mm (<bold>E, F</bold>); 0.3 mm (<bold>G, I</bold>); 0.1 mm (<bold>H, J</bold>).</p></caption><graphic xmlns:xlink="http://www.w3.org/1999/xlink" xlink:href="zookeys-1238-297_article-124535__-g012.jpg" id="oo_1333016.jpg" position="float" orientation="portrait" xlink:type="simple"><uri content-type="original_file" xlink:type="simple">https://binary.pensoft.net/fig/1333016</uri></graphic></fig><p>Immature (5<sup>th</sup> instar): Body pale green to yellow-green (Fig. <xref ref-type="fig" rid="F12">12G</xref>). First four segments of antenna uniformly yellow-green, segments 5, 6, and 7 tending to a darker colour in the apical portion, last three segments of antennae uniformly dark brown-black.</p><p><bold><italic>Structure</italic>.</bold> Adult. Body relatively large, 2–3 mm from anterior margin of vertex to tip of folded wings (males smaller than females) (Fig. <xref ref-type="fig" rid="F12">12A–D</xref>).</p><p>Head (Fig. <xref ref-type="fig" rid="F13">13C–G</xref>) in lateral view slightly deflexed downward, wider than thorax, width &lt; 0.5 × antennal length, vertex width almost 2 × length, with well-defined cranial suture. Genal processes well developed, conical, diverging and distinctly downturned at apices, length ~ 3/4 vertex length, apices rounded, curiously naked patches on the dorsal surface at base lacking setae or microsculpture, similarly naked areas surround the discal foveae on vertex (Fig. <xref ref-type="fig" rid="F13">13D</xref>). Clypeus subglobular, terminal proboscis segment short (Fig. <xref ref-type="fig" rid="F13">13F</xref>). Antennae 10-segmented, with segment 3 longest, length of segments 4–8 subequal, and the shorter terminal segments 9 and 10 subequal; a single subapical rhinarium on segments 4, 6, 8, 9, simple, circular, length of two long terminal setae subequal, with both shorter than segment 10 (Fig. <xref ref-type="fig" rid="F13">13G</xref>).</p><fig id="F13" position="float" orientation="portrait"><object-id xmlns:xlink="http://www.w3.org/1999/xlink" content-type="doi" xlink:type="simple">10.3897/zookeys.1238.124535.figure13</object-id><object-id xmlns:xlink="http://www.w3.org/1999/xlink" content-type="zenodo_dep_id" xlink:type="simple">15479140</object-id><object-id xmlns:xlink="http://www.w3.org/1999/xlink" content-type="arpha" xlink:type="simple">217DA782-7076-5CF3-926C-15E643B2BF57</object-id><label>Figure 13.</label><caption><p><italic><tp:taxon-name><tp:taxon-name-part taxon-name-part-type="genus" reg="Acizzia">Acizzia</tp:taxon-name-part><tp:taxon-name-part taxon-name-part-type="species" reg="aliceae">aliceae</tp:taxon-name-part></tp:taxon-name></italic> Percy &amp; Martoni, sp. nov. <bold>A</bold> fore wing and hind wing (below) <bold>B</bold> detail of radular spinule cluster positions <bold>C</bold> head (dorsal view) <bold>D</bold> head (dorso-lateral view) indicating naked patches at base of genal cones and around discal foveae <bold>E</bold> head (ventro-lateral) showing genal cones downturned apically <bold>F</bold> clypeus and proboscis <bold>G</bold> antennae with apical detail (inset) <bold>H</bold> head and thorax (lateral view) <bold>I</bold> thorax (dorsal view) <bold>J</bold> hind leg <bold>K</bold> metafemur apex indicating cluster of stout lateral setae and genual spine on metatibia <bold>L</bold> metatarsi showing a single outer metabasitarsus spine. Scale bars as reported.</p></caption><graphic xmlns:xlink="http://www.w3.org/1999/xlink" xlink:href="zookeys-1238-297_article-124535__-g013.jpg" id="oo_1333017.jpg" position="float" orientation="portrait" xlink:type="simple"><uri content-type="original_file" xlink:type="simple">https://binary.pensoft.net/fig/1333017</uri></graphic></fig><p>Thorax (Fig. <xref ref-type="fig" rid="F13">13H, I</xref>) moderately arched in lateral profile. Hind legs (Fig. <xref ref-type="fig" rid="F13">13J–L</xref>) with meracanthus well developed, thorn-like and slightly curved; metafemur shorter than metatibia and with a cluster of 4–6 stout setae subapically on outer lateral surface (Fig. <xref ref-type="fig" rid="F13">13L</xref>); metatibia with a single genual spine basally and 1+4 (typically with two close together) or occasionally 1+3 sclerotised apical spurs surrounded by a crown of 8–10 stout setae; length of metatarsal segments subequal; metabasitarsus with a single outer sclerotised spur.</p><p>Fore wing (Figs <xref ref-type="fig" rid="F12">12E, F</xref>, <xref ref-type="fig" rid="F13">13A</xref>) length &gt; 2.5 × width, more or less parallel sided, widest in apical half, rounded at apex; pterostigma long and slender; cells m<sub>1</sub> and cu<sub>1</sub> both elongate, but m<sub>1</sub> narrower and more elongate than cu<sub>1</sub>, vein Rs long and moderately sinuous, vein M much shorter than Rs and strongly arched; membrane with spinules densely distributed in all cells and with spinule-free bands along veins, marginal radular spinule clusters positioned centrally in cells m<sub>1</sub> and m<sub>2</sub>, and in posterior half of cell cu<sub>1</sub> (Fig. <xref ref-type="fig" rid="F13">13B</xref>).</p><p>Male terminalia (Fig. <xref ref-type="fig" rid="F14">14A–D</xref>) with subgenital plate somewhat elongate, length greater than height, dorsal margin sinuate and ventral margin not evenly rounded (Fig. <xref ref-type="fig" rid="F14">14A, C</xref>). Proctiger shorter than paramere, expanded basally into distinct basal posterior lobes that extend outwards from below and around a weakly sclerotised hook-like appendage, upper portion narrow, cylindrical, but tubular only in apical 1/3 (Fig. <xref ref-type="fig" rid="F14">14E</xref>). Paramere in lateral profile, sinuous, widest in middle, anterior margin medially arched forward and bearing many long setae, posterior margin moderately concave, bearing fewer long setae, apex blunt and directed rearward, moderately sclerotised and bearing two distinctly stout setae subapically on inner surface, otherwise inner surface with scattered short setae, outer surface with few short setae concentrated towards the posterior margin (Fig. <xref ref-type="fig" rid="F14">14A, C, D</xref>). Distal segment of aedeagus moderately long, base expanded laterally, apical portion somewhat saccate below a bluntly acute tip and deeply incised dorsum, apical portion ~ 1/3 as long as the distal segment length (Fig. <xref ref-type="fig" rid="F14">14B, D</xref>).</p><fig id="F14" position="float" orientation="portrait"><object-id xmlns:xlink="http://www.w3.org/1999/xlink" content-type="doi" xlink:type="simple">10.3897/zookeys.1238.124535.figure14</object-id><object-id xmlns:xlink="http://www.w3.org/1999/xlink" content-type="zenodo_dep_id" xlink:type="simple">15479142</object-id><object-id xmlns:xlink="http://www.w3.org/1999/xlink" content-type="arpha" xlink:type="simple">E579500F-E788-5FD4-9C60-7C4607D277EF</object-id><label>Figure 14.</label><caption><p><italic><tp:taxon-name><tp:taxon-name-part taxon-name-part-type="genus" reg="Acizzia">Acizzia</tp:taxon-name-part><tp:taxon-name-part taxon-name-part-type="species" reg="aliceae">aliceae</tp:taxon-name-part></tp:taxon-name></italic> Percy &amp; Martoni, sp. nov. <bold>A</bold> male terminalia with aedeagus detail (inset) <bold>B</bold> aedeagus (posterior view) <bold>C</bold> male terminalia (posterior view) with detail of paramere apex (inset) <bold>D</bold> paramere outer surface (above) and inner surface (below) <bold>E</bold> male proctiger (lateral view) with detail of basal portion (illustrated) <bold>F</bold> female terminalia (lateral view) <bold>G</bold> female proctiger (dorsal view) with detail of anal ring pores <bold>H</bold> female subgenital plate (ventral view) <bold>I</bold> anal ring (dorsal view) <bold>J</bold> ovipositor (lateral view) with detail of single subapical tooth on valvulae ventralis (inset). Scale bars as reported.</p></caption><graphic xmlns:xlink="http://www.w3.org/1999/xlink" xlink:href="zookeys-1238-297_article-124535__-g014.jpg" id="oo_1333018.jpg" position="float" orientation="portrait" xlink:type="simple"><uri content-type="original_file" xlink:type="simple">https://binary.pensoft.net/fig/1333018</uri></graphic></fig><p>Female terminalia (Fig. <xref ref-type="fig" rid="F14">14F–J</xref>) short, with proctiger arched dorsally and steeply downturned post anus, covered in numerous long setae in the distal half and terminating in an acute, sclerotised tip (Fig. <xref ref-type="fig" rid="F14">14F</xref>), in dorsal view broadly rounded apically; anal ring outline in dorsal view pyriform, narrower anteriorly and broader posteriorly, length ~ 1/2 proctiger length, composed of a double row of regular pores (Fig. <xref ref-type="fig" rid="F14">14G, I</xref>); subgenital plate shorter than proctiger, length ~ 3/4 proctiger length, apex blunt except for a small beak and whole covered in medium to short setae (Fig. <xref ref-type="fig" rid="F14">14F, H</xref>); ovipositor dorsal valvulae triangular but with a long narrow extension dorsally, ventral valvulae bearing a single small tooth ventrally (Fig. <xref ref-type="fig" rid="F14">14J</xref>). Egg elongate with “puzzle-piece” striations over most of the surface, and a short, stout, lateral pedicel 1/4 length from base, apical filament apparently lacking (Fig. <xref ref-type="fig" rid="F14">14N</xref>).</p><p>Immature (5<sup>th</sup> instar): body ~ 1.55 × as long as wide, shape ovoid, wing pads protruding (Fig. <xref ref-type="fig" rid="F12">12G</xref>). Setae predominantly a mix of medium to long simple and weakly capitate, with a single long capitate seta at the apex of each wing pad, a few shorter capitate setae on antennae and legs, and abdomen with 4+4 long capitate setae (Fig. <xref ref-type="fig" rid="F12">12G</xref>). Antenna length ~ 1.3 × head width, 9-segmented with a single subapical rhinarium on segments 3, 5, 7, and 8, segment 3 longest and approx. equal to length of segments 8 and 9 combined (Fig. <xref ref-type="fig" rid="F12">12G, I</xref>). Fore wing pads lacking humeral lobes. Tarsal arolium longer than claws, triangular with unguitractor and long pedicel (Fig. <xref ref-type="fig" rid="F12">12H</xref>), claws well developed. Anus in ventral position (Fig. <xref ref-type="fig" rid="F12">12G</xref>), circumanal ring shallowly heart-shaped, consisting of a single row of pores (Fig. <xref ref-type="fig" rid="F12">12J</xref>).</p><p><bold><italic>Measurements</italic></bold> (in mm). Adults (5 ♂♂, 5 ♀♀). Length of body (vertex to terminalia) ♂ 1.66–1.93, ♀ 2.07–2.32; length of body (vertex to apex of folded wings) ♂ 2.33–2.46, ♀ 2.79–2.94; width of head (HW) ♂ 0.56–0.59, ♀ 0.64–0.68; length of genal processes (GCL) ♂ 0.11–0.13, ♀ 0.14–0.17; length of vertex (VL) ♂ 0.15–0.17, ♀ 0.18–0.19; width of vertex (VW) ♂ 0.32–0.36, ♀ 0.39–0.40; length of antenna (AL) ♂ 1.34–1.38, ♀ 1.30–1.38; length of fore wing (WL) ♂ 1.54–1.81, ♀ 2.15–2.19; width of fore wing ♂ 0.59–0.71, ♀ 0.80–0.83; length of hind wing ♂ 1.43–1.66, ♀ 1.80–1.87; length of vein Rs ♂ 1.05–1.13, ♀ 1.36–1.41; length of vein M(M) ♂ 0.59–0.72, ♀ 0.78–0.86; length of vein M<sub>1+2</sub> (M1) ♂ 0.51–0.56, ♀ 0.67–0.75; marginal width of cell m<sub>1</sub> ♂ 0.22–0.24, ♀ 0.26–0.30; marginal width of cell cu<sub>1</sub> ♂ 0.35–0.44, ♀ 0.52–0.54; length of vein Cu<sub>1b</sub> ♂ 0.25–0.30, ♀ 0.30–0.36; value of cell cu<sub>1</sub> ♂ 1.35–1.70, ♀ 1.64–1.89; value of cell m<sub>1</sub> ♂ 2.18–2.54, ♀ 2.40–2.67; length (height) of proctiger (PL) ♂ 0.14–0.19; I length of paramere ♂ 0.18–0.22; length of distal aedeagal segment ♂ 0.17–0.20; length of subgenital plate ♂ 0.23; height of subgenital plate ♂ 0.17–0.19; length of proctiger (PL) ♀ 0.28–0.31; length of circum-anal ring (CL) ♂ 0.13–0.15; length of subgenital plate (SL) ♀ 0.24–0.28. Ratios: GCL:VL ♂ 0.65–0.81, ♀ 0.78–0.94; VL:VW ♂ 0.42–0.53, ♀ 0.45–0.49; VL:HW ♂ 0.26–0.30, ♀ 0.27–0.29; AL:HW ♂ 2.34–2.39, ♀ 2.03; PL:HW ♂ 0.25–0.41, ♀ 0.42–0.48; PL:CL ♀ 1.93–2.23; PL:SL ♀ 1.07–1.17; WL:HW ♂ 2.65–3.12, ♀ 3.21–3.37; WL:WW ♂ 2.44–2.95, ♀ 2.63–2.74; Rs:M ♂ 1.53–1.78, ♀ 1.60–1.74; M1:M ♂ 0.72–0.95, ♀ 0.78–0.94.</p><p>Immatures (5<sup>th</sup> instar, 1 specimen). Length of body 1.43; width of body 0.92; length of antennae 0.76; width of head 0.57.</p></tp:treatment-sec><tp:treatment-sec sec-type="etymology" id="SECID0E4VDI"><title>Etymology.</title><p>The species epithet was chosen to honour the Australian entomologist, Dr Alice Wells, for her fundamental contribution to entomology in the Austro-Pacific. Dr Wells was likely the first person to collect this species during the 2012–2014 survey (<xref ref-type="bibr" rid="B99">Maynard et al. 2018</xref>).</p></tp:treatment-sec><tp:treatment-sec sec-type="distribution" id="SECID0EHWDI"><title>Distribution.</title><p>This species is widely distributed on Norfolk Island and is likely present anywhere the host plant is found (Fig. <xref ref-type="fig" rid="F15">15</xref>).</p><fig id="F15" position="float" orientation="portrait"><object-id xmlns:xlink="http://www.w3.org/1999/xlink" content-type="doi" xlink:type="simple">10.3897/zookeys.1238.124535.figure15</object-id><object-id xmlns:xlink="http://www.w3.org/1999/xlink" content-type="zenodo_dep_id" xlink:type="simple">15479144</object-id><object-id xmlns:xlink="http://www.w3.org/1999/xlink" content-type="arpha" xlink:type="simple">F01BED5B-F2DB-52C7-8D90-70C3785900EB</object-id><label>Figure 15.</label><caption><p>Confirmed occurrence records for <italic><tp:taxon-name><tp:taxon-name-part taxon-name-part-type="genus" reg="Pseudophacopteron">Pseudophacopteron</tp:taxon-name-part><tp:taxon-name-part taxon-name-part-type="species" reg="aewagriini">aewagriini</tp:taxon-name-part></tp:taxon-name></italic> Percy &amp; Martoni, sp. nov. (triangles) and <italic><tp:taxon-name><tp:taxon-name-part taxon-name-part-type="genus" reg="Acizzia">Acizzia</tp:taxon-name-part><tp:taxon-name-part taxon-name-part-type="species" reg="aliceae">aliceae</tp:taxon-name-part></tp:taxon-name></italic> Percy &amp; Martoni, sp. nov. (circles). The dotted line indicates the boundaries of Norfolk Island National Park and Botanic Gardens. Records shown are derived from both collected material and confirmed records from iNaturalist (<ext-link xmlns:xlink="http://www.w3.org/1999/xlink" xlink:type="simple" xlink:href="https://www.inaturalist.org/" ext-link-type="uri">https://www.inaturalist.org/</ext-link>) and personal communications. Map constructed in QGIS with satellite imagery sourced from ESRI World Imagery.</p></caption><graphic xmlns:xlink="http://www.w3.org/1999/xlink" xlink:href="zookeys-1238-297_article-124535__-g015.jpg" id="oo_1333019.jpg" position="float" orientation="portrait" xlink:type="simple"><uri content-type="original_file" xlink:type="simple">https://binary.pensoft.net/fig/1333019</uri></graphic></fig></tp:treatment-sec><tp:treatment-sec sec-type="host" id="SECID0EUXDI"><title>Host plant on Norfolk Island.</title><p><italic><tp:taxon-name><tp:taxon-name-part taxon-name-part-type="genus" reg="Dodonaea">Dodonaea</tp:taxon-name-part><tp:taxon-name-part taxon-name-part-type="species" reg="viscosa">viscosa</tp:taxon-name-part></tp:taxon-name></italic> Jacq. (<tp:taxon-name><tp:taxon-name-part taxon-name-part-type="order">Sapindales</tp:taxon-name-part></tp:taxon-name>, <tp:taxon-name><tp:taxon-name-part taxon-name-part-type="family">Sapindaceae</tp:taxon-name-part></tp:taxon-name>), confirmed by the collection of immatures (Suppl. material <xref ref-type="supplementary-material" rid="S1">1</xref>).</p></tp:treatment-sec><tp:treatment-sec sec-type="Conservation" id="SECID0EVYDI"><title>Conservation.</title><p>This species is considered endemic to Norfolk Island. It specialises on a native host plant, <italic><tp:taxon-name><tp:taxon-name-part taxon-name-part-type="genus" reg="Dodonaea">Dodonaea</tp:taxon-name-part><tp:taxon-name-part taxon-name-part-type="species" reg="viscosa">viscosa</tp:taxon-name-part></tp:taxon-name></italic>, which is widespread in tropical, subtropical, and warm temperate regions around the world. During this study, <italic><tp:taxon-name><tp:taxon-name-part taxon-name-part-type="genus" reg="Acizzia">Acizzia</tp:taxon-name-part><tp:taxon-name-part taxon-name-part-type="species" reg="aliceae">aliceae</tp:taxon-name-part></tp:taxon-name></italic> was found to be present within all stands of <italic><tp:taxon-name><tp:taxon-name-part taxon-name-part-type="genus" reg="Dodonaea">Dodonaea</tp:taxon-name-part><tp:taxon-name-part taxon-name-part-type="species" reg="viscosa">viscosa</tp:taxon-name-part></tp:taxon-name></italic> searched on the island, including natural populations and specimens planted ornamentally. It is assumed that this species is widespread across the island and occurs, or can occur, anywhere the host plant is present. Neither species is known from nearby Phillip Island. The <abbrev xmlns:xlink="http://www.w3.org/1999/xlink" xlink:title="Extent of occurrence" id="ABBRID0E3ZDI" xlink:type="simple">EOO</abbrev> ranges from 5.5–42.2 km<sup>2</sup> depending on whether this is calculated based on confirmed occurrence records, or the entire area of Norfolk Island (Fig. <xref ref-type="fig" rid="F15">15</xref>). The corresponding <abbrev xmlns:xlink="http://www.w3.org/1999/xlink" xlink:title="Area of occupancy" id="ABBRID0EG1DI" xlink:type="simple">AOO</abbrev> calculated using a 4 km<sup>2</sup> grid overlay, ranges from 16–64 km<sup>2</sup>. There are no known threats facing this species, nor is it known to be undergoing a population or range decline.</p><p>We propose that <italic><tp:taxon-name><tp:taxon-name-part taxon-name-part-type="genus" reg="Acizzia">A.</tp:taxon-name-part><tp:taxon-name-part taxon-name-part-type="species" reg="aliceae">aliceae</tp:taxon-name-part></tp:taxon-name></italic> warrants a threat status of Least Concern (IUCN, 2012). Its widespread distribution on the island, including within both protected areas and urban and agricultural landscapes, as well as on both natural and planted populations of <italic><tp:taxon-name><tp:taxon-name-part taxon-name-part-type="genus" reg="Dodonaea">D.</tp:taxon-name-part><tp:taxon-name-part taxon-name-part-type="species" reg="viscosa">viscosa</tp:taxon-name-part></tp:taxon-name></italic> suggests it is tolerant of a range of conditions and capable of dispersing between host plant patches. The adaptability of its host plant and its widespread use in garden plantings and hedgerows, suggests its habitat is secure and has likely increased in extent since European colonisation of the island. Despite its relatively small <abbrev xmlns:xlink="http://www.w3.org/1999/xlink" xlink:title="Extent of occurrence" id="ABBRID0EG2DI" xlink:type="simple">EOO</abbrev> and <abbrev xmlns:xlink="http://www.w3.org/1999/xlink" xlink:title="Area of occupancy" id="ABBRID0EK2DI" xlink:type="simple">AOO</abbrev>, there are no known ongoing or potential future threats and so this species does not qualify for any of the threatened categories under any of the criteria (<xref ref-type="bibr" rid="B66">IUCN 2012</xref>). However, encouraging planting of <italic><tp:taxon-name><tp:taxon-name-part taxon-name-part-type="genus" reg="Dodonaea">D.</tp:taxon-name-part><tp:taxon-name-part taxon-name-part-type="species" reg="viscosa">viscosa</tp:taxon-name-part></tp:taxon-name></italic> on public and private land, as well as on nearby Phillip Island, would further secure this species.</p></tp:treatment-sec><tp:treatment-sec sec-type="DNA resources" id="SECID0E42DI"><title>DNA resources.</title><p>GenBank <abbrev xmlns:xlink="http://www.w3.org/1999/xlink" xlink:title="cytochrome oxidase gene" id="ABBRID0ED3DI" xlink:type="simple">COI</abbrev>: <ext-link xmlns:xlink="http://www.w3.org/1999/xlink" xlink:type="simple" xlink:href="MG988625" ext-link-type="gen">MG988625</ext-link>, cytB: <ext-link xmlns:xlink="http://www.w3.org/1999/xlink" xlink:type="simple" xlink:href="MG988895" ext-link-type="gen">MG988895</ext-link>. Also represented in the mitogenome analysis of <xref ref-type="bibr" rid="B121">Percy et al. (2018)</xref> as: DP2.idba.202. The annotated mitochondrial genome was submitted to GenBank for this study (<ext-link xmlns:xlink="http://www.w3.org/1999/xlink" xlink:type="simple" xlink:href="PQ754209" ext-link-type="gen">PQ754209</ext-link>). Additionally, a total of four <abbrev xmlns:xlink="http://www.w3.org/1999/xlink" xlink:title="cytochrome oxidase gene" id="ABBRID0E13DI" xlink:type="simple">COI</abbrev> sequences were generated for this study (<ext-link xmlns:xlink="http://www.w3.org/1999/xlink" xlink:type="simple" xlink:href="OR558301" ext-link-type="gen">OR558301</ext-link>, <ext-link xmlns:xlink="http://www.w3.org/1999/xlink" xlink:type="simple" xlink:href="OR558302" ext-link-type="gen">OR558302</ext-link>; <ext-link xmlns:xlink="http://www.w3.org/1999/xlink" xlink:type="simple" xlink:href="OR558308" ext-link-type="gen">OR558308</ext-link>, <ext-link xmlns:xlink="http://www.w3.org/1999/xlink" xlink:type="simple" xlink:href="OR558309" ext-link-type="gen">OR558309</ext-link>).</p></tp:treatment-sec><tp:treatment-sec sec-type="Systematics" id="SECID0ES4DI"><title>Systematics.</title><p>Related to <italic><tp:taxon-name><tp:taxon-name-part taxon-name-part-type="genus" reg="Acizzia">Acizzia</tp:taxon-name-part><tp:taxon-name-part taxon-name-part-type="species" reg="dodonaeae">dodonaeae</tp:taxon-name-part></tp:taxon-name></italic> (Tuthill, 1952) from New Zealand, and both species are in the same subgroup of <italic><tp:taxon-name><tp:taxon-name-part taxon-name-part-type="genus" reg="Acizzia">Acizzia</tp:taxon-name-part></tp:taxon-name></italic> that includes <italic><tp:taxon-name><tp:taxon-name-part taxon-name-part-type="genus" reg="Acizzia">A.</tp:taxon-name-part><tp:taxon-name-part taxon-name-part-type="species" reg="uncatoides">uncatoides</tp:taxon-name-part></tp:taxon-name></italic> and <italic><tp:taxon-name><tp:taxon-name-part taxon-name-part-type="genus" reg="Acizzia">A.</tp:taxon-name-part><tp:taxon-name-part taxon-name-part-type="species" reg="acaciaebaileyanae">acaciaebaileyanae</tp:taxon-name-part></tp:taxon-name></italic> (<xref ref-type="bibr" rid="B121">Percy et al. 2018</xref>), as well as all but two of the Norfolk Island <italic><tp:taxon-name><tp:taxon-name-part taxon-name-part-type="genus" reg="Acizzia">Acizzia</tp:taxon-name-part></tp:taxon-name></italic> reported here (Fig. <xref ref-type="fig" rid="F16">16</xref>).</p><fig id="F16" position="float" orientation="portrait"><object-id xmlns:xlink="http://www.w3.org/1999/xlink" content-type="doi" xlink:type="simple">10.3897/zookeys.1238.124535.figure16</object-id><object-id xmlns:xlink="http://www.w3.org/1999/xlink" content-type="zenodo_dep_id" xlink:type="simple">15479148</object-id><object-id xmlns:xlink="http://www.w3.org/1999/xlink" content-type="arpha" xlink:type="simple">6B73B4B3-04D8-5B53-BE0C-B7FA5DC8CF4C</object-id><label>Figure 16.</label><caption><p>Systematic placement of the Norfolk Island psyllid fauna (native taxa in black bold, adventive taxa in red) determined using a maximum likelihood backbone constraint analysis with the mitogenome data from <xref ref-type="bibr" rid="B121">Percy et al. (2018)</xref>. The two annotated genomes for the endemic species, <italic><tp:taxon-name><tp:taxon-name-part taxon-name-part-type="genus" reg="Acizzia">Acizzia</tp:taxon-name-part><tp:taxon-name-part taxon-name-part-type="species" reg="aliceae">aliceae</tp:taxon-name-part></tp:taxon-name></italic> Percy &amp; Martoni, sp. nov. and <italic><tp:taxon-name><tp:taxon-name-part taxon-name-part-type="genus" reg="Pseudophacopteron">Pseudophacopteron</tp:taxon-name-part><tp:taxon-name-part taxon-name-part-type="species" reg="aewagriini">aewagriini</tp:taxon-name-part></tp:taxon-name></italic> Percy &amp; Martoni, sp. nov. are illustrated as well as more detailed clade placement for <italic><tp:taxon-name><tp:taxon-name-part taxon-name-part-type="genus" reg="Acizzia">Acizzia</tp:taxon-name-part></tp:taxon-name></italic> spp. (A – Australia, P – Pacific, A-P – Austro-Pacific). Two taxa indicated by [? in grey] are referred to as <italic><tp:taxon-name><tp:taxon-name-part taxon-name-part-type="genus" reg="Glycaspis">Glycaspis</tp:taxon-name-part></tp:taxon-name></italic> sp. and <italic><tp:taxon-name><tp:taxon-name-part taxon-name-part-type="genus" reg="Trioza">Trioza</tp:taxon-name-part></tp:taxon-name></italic> sp. in <xref ref-type="bibr" rid="B99">Maynard et al. (2018)</xref> and are considered here to refer to <italic><tp:taxon-name><tp:taxon-name-part taxon-name-part-type="genus" reg="Glycaspis">Glycaspis</tp:taxon-name-part><tp:taxon-name-part taxon-name-part-type="species" reg="granulata">granulata</tp:taxon-name-part></tp:taxon-name></italic> and <italic><tp:taxon-name><tp:taxon-name-part taxon-name-part-type="genus" reg="Powellia">Powellia</tp:taxon-name-part><tp:taxon-name-part taxon-name-part-type="species" reg="vitreoradiata">vitreoradiata</tp:taxon-name-part></tp:taxon-name></italic>, respectively (see Discussion).</p></caption><graphic xmlns:xlink="http://www.w3.org/1999/xlink" xlink:href="zookeys-1238-297_article-124535__-g016.jpg" id="oo_1333020.jpg" position="float" orientation="portrait" xlink:type="simple"><uri content-type="original_file" xlink:type="simple">https://binary.pensoft.net/fig/1333020</uri></graphic></fig></tp:treatment-sec><tp:treatment-sec><!--Section generated to contain objects referenced in tp:taxon-treatment.--><supplementary-material xmlns:xlink="http://www.w3.org/1999/xlink" id="S1" position="float" orientation="portrait" xlink:type="simple"><object-id content-type="doi" xlink:type="simple">10.3897/zookeys.1238.124535.suppl1</object-id><object-id content-type="zenodo_dep_id" xlink:type="simple">15479220</object-id><object-id content-type="arpha" xlink:type="simple">0C24A4AB-DBDD-5753-AF86-CB5A12C32D75</object-id><label>Supplementary material 1</label><caption><p>Additional material collected and examined for this study</p></caption><statement content-type="dataType"><label>Data type</label><p>docx</p></statement><media xlink:href="zookeys-1238-297_article-124535__-s001.docx" mimetype="application" mime-subtype="vnd.openxmlformats-officedocument.wordprocessingml.document" position="float" orientation="portrait" id="oo_1333021.docx" xlink:type="simple"><uri content-type="original_file" xlink:type="simple">https://binary.pensoft.net/file/1333021</uri></media><permissions><license xlink:type="simple"><license-p>This dataset is made available under the Open Database License (http://opendatacommons.org/licenses/odbl/1.0/). The Open Database License (ODbL) is a license agreement intended to allow users to freely share, modify, and use this Dataset while maintaining this same freedom for others, provided that the original source and author(s) are credited.</license-p></license></permissions><attrib specific-use="authors">Francesco Martoni, James M. H. Tweed, Mark J. Blacket, Diana M. Percy</attrib></supplementary-material></tp:treatment-sec><ref-list><ref id="B100"><mixed-citation xmlns:xlink="http://www.w3.org/1999/xlink" xlink:type="simple"><person-group><name name-style="western"><surname>McClelland</surname><given-names>A</given-names></name><name name-style="western"><surname>Taylor</surname><given-names>G</given-names></name><name name-style="western"><surname>Guzik</surname><given-names>M</given-names></name><name name-style="western"><surname>Austin</surname><given-names>A</given-names></name></person-group> (<year>2025</year>) (in press) Australian arid land Bush Blitz surveys reveal new species of <italic>Acizzia</italic> (Hemiptera: Psyllidae) associated with hop bush (<italic>Dodonaea</italic> spp.). Austral Entomology.</mixed-citation></ref><ref id="B145"><mixed-citation xmlns:xlink="http://www.w3.org/1999/xlink" xlink:type="simple"><person-group><name name-style="western"><surname>Tuthill</surname><given-names>LD</given-names></name></person-group> (<year>1952</year>) <article-title>On the Psyllidae of New Zealand (Homoptera).</article-title><source>Pacific Science</source><volume>6</volume>: <fpage>83</fpage>–<lpage>125</lpage>.</mixed-citation></ref><ref id="B99"><mixed-citation xmlns:xlink="http://www.w3.org/1999/xlink" xlink:type="simple"><person-group><name name-style="western"><surname>Maynard</surname><given-names>GV</given-names></name><name name-style="western"><surname>Lepschi</surname><given-names>BJ</given-names></name><name name-style="western"><surname>Malfroy</surname><given-names>SF</given-names></name></person-group> (<year>2018</year>) <article-title>Norfolk Island quarantine survey 2012-2014 – a comprehensive assessment of an isolated subtropical island.</article-title><source>Proceedings of the Linnean Society of New South Wales</source><volume>140</volume>: <fpage>7</fpage>–<lpage>243</lpage>. <ext-link xlink:type="simple" ext-link-type="uri" xlink:href="https://biostor.org/reference/260629">https://biostor.org/reference/260629</ext-link></mixed-citation></ref><ref id="B66"><mixed-citation xmlns:xlink="http://www.w3.org/1999/xlink" xlink:type="simple">IUCN (<year>2012</year>) <source>IUCN Red List Categories and Criteria: Version 3.1. 2<sup>nd</sup> edn.</source><publisher-name>IUCN</publisher-name>, <publisher-loc>Gland, Switzerland and Cambridge, UK</publisher-loc>, <size units="page">32 pp</size>.</mixed-citation></ref><ref id="B121"><mixed-citation xmlns:xlink="http://www.w3.org/1999/xlink" xlink:type="simple"><person-group><name name-style="western"><surname>Percy</surname><given-names>DM</given-names></name><name name-style="western"><surname>Crampton-Platt</surname><given-names>A</given-names></name><name name-style="western"><surname>Sveinsson</surname><given-names>S</given-names></name><name name-style="western"><surname>Lemmon</surname><given-names>AR</given-names></name><name name-style="western"><surname>Lemmon</surname><given-names>EM</given-names></name><name name-style="western"><surname>Ouvrard</surname><given-names>D</given-names></name><name name-style="western"><surname>Burckhardt</surname><given-names>D</given-names></name></person-group> (<year>2018</year>) <article-title>Resolving the psyllid tree of life: Phylogenomic analyses of the superfamily Psylloidea (Hemiptera).</article-title><source>Systematic Entomology</source><volume>43</volume>(<issue>4</issue>): <fpage>762</fpage>–<lpage>776</lpage>. <ext-link xlink:type="simple" ext-link-type="doi" xlink:href="10.1111/syen.12302">https://doi.org/10.1111/syen.12302</ext-link></mixed-citation></ref></ref-list></tp:taxon-treatment>
